# Supplementary material for: SUMO2 conjugation of PCNA facilitates chromatin remodeling to resolve transcription-replication conflicts
Source: Nat Commun. 2018 Jul 13;9:2706. doi: 10.1038/s41467-018-05236-y (PMC6045570; doi:10.1038/s41467-018-05236-y)
Supplement: Supplementary file 4 — Supplementary Data 1 [file 41467_2018_5236_MOESM4_ESM.xlsx]

## Sheet: Sheet1
Supplementary Data 1	Mass Spec Analysis of KR and S2-KR Complexes
reference	Gene Symbol	MWT(kDa)	Unique PCNA	Total PCNA	Unique S2-PCNA	Total S2-PCNA	Sum Intensity PCNA	Sum Intensity S2-PCNA
P12004_PCNA_HUMAN	PCNA	28.75	29	215	27	178	87000000000	99000000000
P61956_SUMO2_HUMAN	SUMO2	10.86	1	1	4	18	4000000	26000000000
Q14204_DYHC1_HUMAN	DYNC1H1	532.07	85	87	106	108	240000000	900000000
P68104_EF1A1_HUMAN	EEF1A1	50.11	21	54	22	89	6100000000	14000000000
P78527_PRKDC_HUMAN	PRKDC	468.79	59	60	73	74	160000000	520000000
P52272_HNRPM_HUMAN	HNRNPM	77.46	46	50	51	69	370000000	1300000000
P25705_ATPA_HUMAN	ATP5A1	59.71	29	40	34	54	910000000	1900000000
P42704_LPPRC_HUMAN	LRPPRC	157.81	45	47	50	52	260000000	720000000
P07814_SYEP_HUMAN	EPRS	170.48	38	39	41	46	160000000	420000000
Q71U36_TBA1A_HUMAN	TUBA1A	50.1	26	41	26	44	3000000000	5800000000
P27708_PYR1_HUMAN	CAD	242.83	31	31	41	42	110000000	500000000
Q04637_IF4G1_HUMAN	EIF4G1	175.38	29	34	31	39	220000000	660000000
P27824_CALX_HUMAN	CANX	67.53	24	31	29	38	460000000	1500000000
Q13885_TBB2A_HUMAN	TUBB2A	49.87	26	45	23	38	1800000000	4800000000
P06576_ATPB_HUMAN	ATP5B	56.52	25	29	30	37	220000000	900000000
Q6P2Q9_PRP8_HUMAN	PRPF8	273.43	24	26	34	35	33000000	140000000
Q00839_HNRPU_HUMAN	HNRNPU	90.53	27	31	27	34	870000000	1800000000
P62736_ACTA_HUMAN	ACTA2	41.98	15	25	16	33	2100000000	4100000000
Q08211_DHX9_HUMAN	DHX9	140.87	34	36	31	33	260000000	630000000
Q9UIG0_BAZ1B_HUMAN	BAZ1B	170.8	33	33	31	33	160000000	280000000
Q9Y230_RUVB2_HUMAN	RUVBL2	51.12	25	26	31	32	230000000	810000000
O95347_SMC2_HUMAN	SMC2	135.57	24	25	29	32	100000000	330000000
O14980_XPO1_HUMAN	XPO1	123.31	29	34	29	31	130000000	330000000
Q9NTJ3_SMC4_HUMAN	SMC4	147.09	24	24	29	31	86000000	310000000
P46013_KI67_HUMAN	MKI67	358.47	13	13	29	30	16000000	180000000
P20700_LMNB1_HUMAN	LMNB1	66.37	31	40	27	29	370000000	460000000
Q13200_PSMD2_HUMAN	PSMD2	100.14	19	19	20	29	110000000	300000000
Q14008_CKAP5_HUMAN	CKAP5	225.35	32	32	28	28	81000000	210000000
Q9Y4L1_HYOU1_HUMAN	HYOU1	111.27	25	28	26	28	200000000	460000000
Q9P2J5_SYLC_HUMAN	LARS	134.38	21	21	28	28	94000000	360000000
P11142_HSP7C_HUMAN	HSPA8	70.85	23	26	22	28	320000000	720000000
Q9NZI8_IF2B1_HUMAN	IGF2BP1	63.44	20	22	24	27	440000000	900000000
Q14690_RRP5_HUMAN	PDCD11	208.57	27	27	25	27	51000000	160000000
P53621_COPA_HUMAN	COPA	138.26	24	24	26	27	74000000	260000000
P55060_XPO2_HUMAN	CSE1L	110.35	26	30	24	27	150000000	340000000
Q9BQG0_MBB1A_HUMAN	MYBBP1A	148.76	23	23	26	26	71000000	270000000
O60264_SMCA5_HUMAN	SMARCA5	121.83	23	24	25	26	150000000	410000000
P11021_GRP78_HUMAN	HSPA5	72.29	22	23	22	26	270000000	580000000
O75643_U520_HUMAN	SNRNP200	244.35	18	19	25	25	35000000	140000000
Q12789_TF3C1_HUMAN	GTF3C1	238.72	6	6	19	24	7100000	66000000
Q92797_SYMPK_HUMAN	SYMPK	141.06	11	12	24	24	20000000	93000000
Q08J23_NSUN2_HUMAN	NSUN2	86.42	17	17	21	23	74000000	190000000
P12235_ADT1_HUMAN	SLC25A4	33.04	10	13	15	23	590000000	2000000000
P34931_HS71L_HUMAN	HSPA1L	70.33	12	16	12	23	250000000	790000000
Q58FF7_H90B3_HUMAN	HSP90AB3P	68.28	17	23	15	23	390000000	840000000
P27797_CALR_HUMAN	CALR	48.11	17	22	17	23	460000000	1300000000
Q8N766_EMC1_HUMAN	EMC1	111.69	14	16	21	23	29000000	100000000
P49792_RBP2_HUMAN	RANBP2	357.97	20	20	23	23	40000000	140000000
Q13111_CAF1A_HUMAN	CHAF1A	106.86	0	0	19	22	0	320000000
Q96I99_SUCB2_HUMAN	SUCLG2	46.48	9	9	13	22	39000000	120000000
O00425_IF2B3_HUMAN	IGF2BP3	63.67	17	21	16	22	220000000	500000000
Q9NRL2_BAZ1A_HUMAN	BAZ1A	178.59	4	4	16	20	2400000	90000000
P35251_RFC1_HUMAN	RFC1	128.18	22	22	22	22	83000000	160000000
P33993_MCM7_HUMAN	MCM7	81.26	18	19	21	22	100000000	250000000
P10809_CH60_HUMAN	HSPD1	61.02	24	26	22	22	260000000	370000000
P04843_RPN1_HUMAN	RPN1	68.53	23	25	21	22	210000000	450000000
P43243_MATR3_HUMAN	MATR3	94.56	19	20	22	22	150000000	420000000
O43242_PSMD3_HUMAN	PSMD3	60.94	13	13	20	22	47000000	160000000
Q5VYK3_ECM29_HUMAN	ECM29	204.16	9	9	18	21	10000000	75000000
P47897_SYQ_HUMAN	QARS	87.74	14	14	18	21	38000000	190000000
Q9NR30_DDX21_HUMAN	DDX21	87.29	14	14	18	21	96000000	300000000
P55265_DSRAD_HUMAN	ADAR	135.98	18	20	17	21	64000000	210000000
P56192_SYMC_HUMAN	MARS	101.05	19	19	19	21	72000000	180000000
P28370_SMCA1_HUMAN	SMARCA1	122.53	24	25	19	21	140000000	200000000
O95831_AIFM1_HUMAN	AIFM1	66.86	20	21	18	20	160000000	340000000
P17980_PRS6A_HUMAN	PSMC3	49.17	15	17	20	20	50000000	190000000
O75152_ZC11A_HUMAN	ZC3H11A	89.08	8	8	18	20	35000000	240000000
Q15155_NOMO1_HUMAN	NOMO1	134.24	17	17	18	20	65000000	200000000
P11388_TOP2A_HUMAN	TOP2A	174.28	33	46	19	20	100000000	100000000
Q92616_GCN1L_HUMAN	GCN1L1	292.57	20	20	20	20	19000000	54000000
P41252_SYIC_HUMAN	IARS	144.41	17	18	20	20	54000000	200000000
Q9H0A0_NAT10_HUMAN	NAT10	115.66	17	18	20	20	24000000	80000000
P54136_SYRC_HUMAN	RARS	75.33	18	18	20	20	130000000	400000000
Q86VP6_CAND1_HUMAN	CAND1	136.29	21	22	20	20	96000000	190000000
P33991_MCM4_HUMAN	MCM4	96.5	16	17	19	19	52000000	760000000
P53618_COPB_HUMAN	COPB1	107.07	22	27	18	19	70000000	230000000
P23396_RS3_HUMAN	RPS3	26.67	19	23	17	19	910000000	390000000
P11310_ACADM_HUMAN	ACADM	46.56	18	18	18	19	150000000	280000000
Q9Y2X3_NOP58_HUMAN	NOP58	59.54	16	16	17	19	71000000	200000000
P60709_ACTB_HUMAN	ACTB	41.71	8	13	8	19	740000000	2600000000
P38646_GRP75_HUMAN	HSPA9	73.63	15	17	17	19	63000000	220000000
O95202_LETM1_HUMAN	LETM1	83.3	13	15	17	19	46000000	120000000
O43175_SERA_HUMAN	PHGDH	56.61	13	15	16	19	230000000	660000000
P07900_HS90A_HUMAN	HSP90AA1	84.61	17	19	13	19	290000000	1000000000
P31943_HNRH1_HUMAN	HNRNPH1	49.2	9	11	14	19	120000000	670000000
P49411_EFTU_HUMAN	TUFM	49.51	15	19	16	19	460000000	940000000
O75533_SF3B1_HUMAN	SF3B1	145.74	14	14	18	18	36000000	160000000
Q9Y265_RUVB1_HUMAN	RUVBL1	50.2	20	22	15	18	200000000	680000000
P43246_MSH2_HUMAN	MSH2	104.68	19	22	18	18	56000000	150000000
Q13263_TIF1B_HUMAN	TRIM28	88.49	16	16	17	18	62000000	190000000
P35998_PRS7_HUMAN	PSMC2	48.6	17	19	15	18	64000000	200000000
P40939_ECHA_HUMAN	HADHA	82.95	13	13	18	18	16000000	93000000
P04844_RPN2_HUMAN	RPN2	69.24	16	19	16	18	65000000	180000000
P06493_CDK1_HUMAN	CDK1	34.07	14	18	16	18	88000000	200000000
Q8N1F7_NUP93_HUMAN	NUP93	93.43	22	22	17	18	96000000	150000000
P26641_EF1G_HUMAN	EEF1G	50.09	13	20	15	18	300000000	550000000
P31689_DNJA1_HUMAN	DNAJA1	44.84	12	15	13	18	78000000	240000000
P54577_SYYC_HUMAN	YARS	59.11	11	11	14	18	52000000	120000000
P08243_ASNS_HUMAN	ASNS	64.33	16	17	15	17	67000000	210000000
Q93008_USP9X_HUMAN	USP9X	292.09	8	8	17	17	9800000	80000000
P17987_TCPA_HUMAN	TCP1	60.31	15	16	17	17	100000000	280000000
P14868_SYDC_HUMAN	DARS	57.1	15	15	16	17	170000000	390000000
P78371_TCPB_HUMAN	CCT2	57.45	13	13	16	17	28000000	86000000
Q99460_PSMD1_HUMAN	PSMD1	105.77	13	13	16	17	48000000	140000000
Q9UNF1_MAGD2_HUMAN	MAGED2	64.91	10	10	16	17	120000000	160000000
P39023_RL3_HUMAN	RPL3	46.08	11	11	15	17	140000000	290000000
Q00325_MPCP_HUMAN	SLC25A3	40.07	12	14	14	17	160000000	380000000
P52701_MSH6_HUMAN	MSH6	152.69	21	26	16	16	96000000	290000000
P05023_AT1A1_HUMAN	ATP1A1	112.82	21	21	16	16	64000000	170000000
P78344_IF4G2_HUMAN	EIF4G2	102.3	14	16	15	16	36000000	60000000
Q15021_CND1_HUMAN	NCAPD2	157.08	14	14	14	16	20000000	81000000
O00567_NOP56_HUMAN	NOP56	66.01	17	20	15	16	70000000	160000000
Q9UJS0_CMC2_HUMAN	SLC25A13	74.13	16	16	16	16	48000000	160000000
Q13435_SF3B2_HUMAN	SF3B2	100.16	12	12	16	16	71000000	140000000
P08195_4F2_HUMAN	SLC3A2	67.95	11	11	16	16	47000000	160000000
Q9BPX3_CND3_HUMAN	NCAPG	114.26	9	9	15	16	24000000	130000000
O60763_USO1_HUMAN	USO1	107.83	8	8	16	16	22000000	130000000
O95239_KIF4A_HUMAN	KIF4A	139.79	7	7	9	16	10000000	100000000
Q9BUF5_TBB6_HUMAN	TUBB6	49.82	9	12	10	16	69000000	310000000
Q13112_CAF1B_HUMAN	CHAF1B	61.45	4	4	14	15	7500000	510000000
P46060_RAGP1_HUMAN	RANGAP1	63.5	2	2	15	15	4500000	150000000
P36578_RL4_HUMAN	RPL4	47.67	16	19	15	15	570000000	280000000
O60884_DNJA2_HUMAN	DNAJA2	45.72	12	14	11	15	99000000	140000000
P49368_TCPG_HUMAN	CCT3	60.5	7	7	14	15	39000000	160000000
O94906_PRP6_HUMAN	PRPF6	106.86	13	14	15	15	37000000	480000000
Q14C86_GAPD1_HUMAN	GAPVD1	164.88	12	12	15	15	41000000	94000000
Q9UQE7_SMC3_HUMAN	SMC3	141.45	10	10	14	15	21000000	69000000
P62191_PRS4_HUMAN	PSMC1	49.15	14	15	14	15	120000000	280000000
P14625_ENPL_HUMAN	HSP90B1	92.41	14	15	15	15	110000000	290000000
P28331_NDUS1_HUMAN	NDUFS1	79.42	13	13	13	15	45000000	99000000
O14654_IRS4_HUMAN	IRS4	133.68	9	9	15	15	23000000	62000000
P08107_HSP71_HUMAN	HSPA1A	70.01	11	14	14	15	220000000	650000000
Q15393_SF3B3_HUMAN	SF3B3	135.49	8	8	13	15	33000000	120000000
Q29RF7_PDS5A_HUMAN	PDS5A	150.73	5	5	14	15	5500000	91000000
Q13509_TBB3_HUMAN	TUBB3	50.4	9	14	7	15	490000000	1700000000
P07910_HNRPC_HUMAN	HNRNPC	33.65	8	9	8	15	130000000	640000000
Q9H4B7_TBB1_HUMAN	TUBB1	50.29	6	12	6	14	1200000000	2400000000
P33778_H2B1B_HUMAN	HIST1H2BB	13.94	7	11	7	14	200000000	420000000
Q9Y678_COPG1_HUMAN	COPG1	97.66	16	17	13	14	38000000	83000000
Q7Z2T5_TRM1L_HUMAN	TRMT1L	81.7	13	13	14	14	41000000	140000000
Q9Y6M1_IF2B2_HUMAN	IGF2BP2	66.08	13	14	13	14	80000000	260000000
Q9GZR7_DDX24_HUMAN	DDX24	96.27	7	8	14	14	14000000	120000000
P84077_ARF1_HUMAN	ARF1	20.68	13	16	12	14	150000000	150000000
P52292_IMA1_HUMAN	KPNA2	57.83	15	16	13	14	160000000	360000000
Q92841_DDX17_HUMAN	DDX17	80.22	12	13	14	14	55000000	160000000
P26640_SYVC_HUMAN	VARS	140.39	11	11	14	14	19000000	58000000
Q02978_M2OM_HUMAN	SLC25A11	34.04	14	15	13	14	84000000	220000000
P35606_COPB2_HUMAN	COPB2	102.42	10	10	14	14	29000000	130000000
Q5JTZ9_SYAM_HUMAN	AARS2	107.27	6	7	12	14	6200000	43000000
P02786_TFR1_HUMAN	TFRC	84.82	11	11	12	14	32000000	84000000
P35250_RFC2_HUMAN	RFC2	39.13	14	14	12	13	68000000	190000000
P35249_RFC4_HUMAN	RFC4	39.66	14	14	12	13	78000000	120000000
P62195_PRS8_HUMAN	PSMC5	45.6	12	12	13	13	74000000	150000000
O95602_RPA1_HUMAN	POLR1A	194.69	3	3	13	13	1500000	43000000
P22695_QCR2_HUMAN	UQCRC2	48.41	9	9	13	13	89000000	370000000
Q5SSJ5_HP1B3_HUMAN	HP1BP3	61.17	13	13	13	13	90000000	140000000
Q9H9B4_SFXN1_HUMAN	SFXN1	35.6	11	12	12	13	89000000	240000000
Q14697_GANAB_HUMAN	GANAB	106.81	11	12	13	13	20000000	82000000
O95163_ELP1_HUMAN	IKBKAP	150.16	9	9	13	13	17000000	68000000
Q8WYP5_ELYS_HUMAN	AHCTF1	252.34	5	5	12	13	2900000	24000000
P09874_PARP1_HUMAN	PARP1	113.01	10	10	13	13	27000000	110000000
Q15029_U5S1_HUMAN	EFTUD2	109.37	9	9	13	13	13000000	72000000
P36776_LONM_HUMAN	LONP1	106.42	15	16	13	13	34000000	84000000
Q8WWY3_PRP31_HUMAN	PRPF31	55.42	4	4	12	13	13000000	80000000
P40937_RFC5_HUMAN	RFC5	38.47	15	16	11	12	61000000	150000000
P18858_DNLI1_HUMAN	LIG1	101.67	6	7	11	12	9400000	44000000
Q92878_RAD50_HUMAN	RAD50	153.8	12	13	12	12	69000000	110000000
Q92621_NU205_HUMAN	NUP205	227.78	15	15	12	12	23000000	36000000
P22314_UBA1_HUMAN	UBA1	117.77	14	14	11	12	18000000	48000000
O95373_IPO7_HUMAN	IPO7	119.44	12	12	11	12	38000000	90000000
O00232_PSD12_HUMAN	PSMD12	52.87	11	11	12	12	29000000	93000000
Q9H3U1_UN45A_HUMAN	UNC45A	103.01	11	11	11	12	29000000	51000000
Q9NYU2_UGGG1_HUMAN	UGGT1	177.08	9	10	11	12	10000000	28000000
P19367_HXK1_HUMAN	HK1	102.42	11	11	12	12	44000000	95000000
P13639_EF2_HUMAN	EEF2	95.28	17	17	12	12	40000000	61000000
Q15758_AAAT_HUMAN	SLC1A5	56.56	9	10	10	12	33000000	110000000
P22087_FBRL_HUMAN	FBL	33.76	8	8	11	12	110000000	320000000
Q1KMD3_HNRL2_HUMAN	HNRNPUL2	85.05	6	7	12	12	11000000	70000000
P39656_OST48_HUMAN	DDOST	50.77	7	7	11	12	48000000	110000000
Q9UBT2_SAE2_HUMAN	UBA2	71.18	4	5	12	12	10000000	120000000
P36542_ATPG_HUMAN	ATP5C1	32.98	9	9	10	12	190000000	300000000
P28340_DPOD1_HUMAN	POLD1	123.55	4	4	11	11	4500000	34000000
P49916_DNLI3_HUMAN	LIG3	112.83	3	3	9	11	5500000	54000000
Q14683_SMC1A_HUMAN	SMC1A	143.14	13	13	11	11	28000000	72000000
P62701_RS4X_HUMAN	RPS4X	29.58	14	16	11	11	270000000	120000000
Q9BW92_SYTM_HUMAN	TARS2	80.99	7	7	11	11	17000000	61000000
P08621_RU17_HUMAN	SNRNP70	51.53	9	9	9	11	66000000	150000000
P46459_NSF_HUMAN	NSF	82.54	11	11	10	11	35000000	73000000
P62829_RL23_HUMAN	RPL23	14.86	14	21	8	11	530000000	380000000
P43490_NAMPT_HUMAN	NAMPT	55.49	17	17	11	11	85000000	70000000
P28288_ABCD3_HUMAN	ABCD3	75.43	13	13	11	11	39000000	56000000
Q14974_IMB1_HUMAN	KPNB1	97.11	10	10	11	11	27000000	69000000
O94874_UFL1_HUMAN	UFL1	89.54	8	8	11	11	10000000	39000000
Q9BSJ8_ESYT1_HUMAN	ESYT1	122.78	7	7	11	11	7900000	50000000
P13804_ETFA_HUMAN	ETFA	35.06	9	9	11	11	53000000	150000000
Q8NE71_ABCF1_HUMAN	ABCF1	95.87	6	6	10	11	15000000	68000000
P11177_ODPB_HUMAN	PDHB	39.21	8	8	11	11	25000000	110000000
Q9BUQ8_DDX23_HUMAN	DDX23	95.52	5	5	11	11	8400000	61000000
Q9NUU7_DD19A_HUMAN	DDX19A	53.94	4	4	9	11	15000000	57000000
P46821_MAP1B_HUMAN	MAP1B	270.47	4	4	10	11	3100000	25000000
P35222_CTNB1_HUMAN	CTNNB1	85.44	6	7	9	11	14000000	39000000
P49959_MRE11_HUMAN	MRE11A	80.54	3	3	10	10	6100000	43000000
O95573_ACSL3_HUMAN	ACSL3	80.37	12	12	9	10	34000000	67000000
Q96T37_RBM15_HUMAN	RBM15	107.12	9	11	10	10	17000000	48000000
P46781_RS9_HUMAN	RPS9	22.58	12	18	10	10	280000000	190000000
O75306_NDUS2_HUMAN	NDUFS2	52.51	12	12	10	10	29000000	72000000
Q92922_SMRC1_HUMAN	SMARCC1	122.79	7	11	9	10	14000000	70000000
P62333_PRS10_HUMAN	PSMC6	44.15	10	10	10	10	46000000	120000000
P13674_P4HA1_HUMAN	P4HA1	61.01	9	9	9	10	19000000	60000000
P22102_PUR2_HUMAN	GART	107.7	6	6	10	10	110000000	140000000
Q99832_TCPH_HUMAN	CCT7	59.33	5	5	10	10	11000000	63000000
P35221_CTNA1_HUMAN	CTNNA1	100.01	6	6	10	10	7100000	43000000
P42224_STAT1_HUMAN	STAT1	87.28	8	8	10	10	14000000	51000000
Q9UNM6_PSD13_HUMAN	PSMD13	42.92	5	5	10	10	14000000	78000000
P04350_TBB4A_HUMAN	TUBB4A	49.55	10	12	8	10	400000000	690000000
Q58FF8_H90B2_HUMAN	HSP90AB2P	44.32	8	10	10	10	270000000	790000000
Q14980_NUMA1_HUMAN	NUMA1	238.12	3	3	10	10	3200000	22000000
P48444_COPD_HUMAN	ARCN1	57.17	8	8	10	10	20000000	71000000
Q9Y5Q9_TF3C3_HUMAN	GTF3C3	101.21	7	7	9	10	10000000	33000000
Q96TA2_YMEL1_HUMAN	YME1L1	86.4	6	6	9	10	14000000	41000000
Q14126_DSG2_HUMAN	DSG2	122.22	7	7	10	10	10000000	45000000
O76021_RL1D1_HUMAN	RSL1D1	54.94	6	7	9	10	19000000	73000000
P62805_H4_HUMAN	HIST1H4A	11.36	8	21	8	10	180000000	580000000
Q14807_KIF22_HUMAN	KIF22	73.22	5	5	8	10	4800000	29000000
P35613_BASI_HUMAN	BSG	42.17	6	6	8	10	130000000	310000000
O75489_NDUS3_HUMAN	NDUFS3	30.22	10	10	9	10	28000000	120000000
Q09028_RBBP4_HUMAN	RBBP4	47.63	6	7	9	9	26000000	500000000
P40938_RFC3_HUMAN	RFC3	40.53	3	3	7	9	15000000	49000000
Q14566_MCM6_HUMAN	MCM6	92.83	10	10	9	9	29000000	55000000
Q5T4S7_UBR4_HUMAN	UBR4	573.48	10	11	9	9	6100000	18000000
P18124_RL7_HUMAN	RPL7	29.21	12	13	8	9	160000000	160000000
Q03252_LMNB2_HUMAN	LMNB2	67.65	9	10	8	9	25000000	32000000
P43686_PRS6B_HUMAN	PSMC4	47.34	6	7	9	9	9100000	120000000
P50990_TCPQ_HUMAN	CCT8	59.58	11	11	8	9	39000000	58000000
Q15046_SYK_HUMAN	KARS	68	11	11	9	9	25000000	73000000
Q969V3_NCLN_HUMAN	NCLN	62.93	8	9	9	9	22000000	63000000
O00231_PSD11_HUMAN	PSMD11	47.43	10	10	9	9	33000000	130000000
Q9UHB9_SRP68_HUMAN	SRP68	70.69	8	8	9	9	6400000	26000000
P50454_SERPH_HUMAN	SERPINH1	46.41	12	12	9	9	57000000	72000000
P60842_IF4A1_HUMAN	EIF4A1	46.12	9	9	9	9	45000000	130000000
P11172_UMPS_HUMAN	UMPS	52.19	9	9	9	9	25000000	57000000
O95793_STAU1_HUMAN	STAU1	63.14	9	9	9	9	25000000	68000000
P46778_RL21_HUMAN	RPL21	18.55	11	14	8	9	370000000	290000000
Q9UJZ1_STML2_HUMAN	STOML2	38.51	9	10	9	9	32000000	50000000
Q9UKN8_TF3C4_HUMAN	GTF3C4	91.92	8	8	9	9	14000000	55000000
Q9UNY4_TTF2_HUMAN	TTF2	129.51	4	4	9	9	1600000	42000000
P40227_TCPZ_HUMAN	CCT6A	57.99	8	8	9	9	26000000	80000000
Q96CS3_FAF2_HUMAN	FAF2	52.59	6	6	9	9	33000000	140000000
P48047_ATPO_HUMAN	ATP5O	23.26	8	8	9	9	62000000	180000000
O95299_NDUAA_HUMAN	NDUFA10	40.72	8	8	9	9	24000000	67000000
O95747_OXSR1_HUMAN	OXSR1	57.99	5	5	8	9	14000000	50000000
Q15293_RCN1_HUMAN	RCN1	38.87	7	8	9	9	29000000	110000000
O00148_DX39A_HUMAN	DDX39A	49.1	5	6	8	9	9500000	35000000
Q3ZCQ8_TIM50_HUMAN	TIMM50	39.62	6	7	7	9	19000000	52000000
Q9UBB4_ATX10_HUMAN	ATXN10	53.45	7	7	8	9	14000000	44000000
Q92973_TNPO1_HUMAN	TNPO1	102.29	5	5	9	9	14000000	67000000
Q8NHW5_RLA0L_HUMAN	RPLP0P6	34.34	4	4	8	9	38000000	210000000
O75746_CMC1_HUMAN	SLC25A12	74.71	5	6	7	9	21000000	100000000
P39748_FEN1_HUMAN	FEN1	42.57	6	7	8	8	33000000	130000000
P33992_MCM5_HUMAN	MCM5	82.23	8	8	8	8	30000000	31000000
O00442_RTCA_HUMAN	RTCA	39.31	9	9	8	8	18000000	61000000
P62753_RS6_HUMAN	RPS6	28.66	10	10	8	8	160000000	140000000
Q96A33_CCD47_HUMAN	CCDC47	55.84	8	8	8	8	10000000	45000000
O43592_XPOT_HUMAN	XPOT	109.89	10	11	7	8	17000000	38000000
P78347_GTF2I_HUMAN	GTF2I	112.35	5	5	8	8	10000000	36000000
P26373_RL13_HUMAN	RPL13	24.25	9	12	8	8	170000000	200000000
Q15233_NONO_HUMAN	NONO	54.2	8	12	7	8	52000000	90000000
P04792_HSPB1_HUMAN	HSPB1	22.77	10	11	7	8	140000000	120000000
P62249_RS16_HUMAN	RPS16	16.44	10	11	8	8	470000000	190000000
Q02878_RL6_HUMAN	RPL6	32.71	10	10	8	8	65000000	88000000
A0FGR8_ESYT2_HUMAN	ESYT2	102.29	9	9	8	8	21000000	42000000
Q9UNQ2_DIM1_HUMAN	DIMT1	35.21	9	9	7	8	25000000	75000000
Q9NS69_TOM22_HUMAN	TOMM22	15.51	8	9	8	8	42000000	83000000
Q7L0Y3_MRRP1_HUMAN	TRMT10C	47.32	6	6	8	8	17000000	65000000
Q53H12_AGK_HUMAN	AGK	47.11	8	9	8	8	50000000	110000000
O43615_TIM44_HUMAN	TIMM44	51.32	8	8	8	8	20000000	67000000
Q12905_ILF2_HUMAN	ILF2	43.04	8	8	8	8	16000000	41000000
Q9UBF2_COPG2_HUMAN	COPG2	97.56	6	7	8	8	12000000	61000000
Q09161_NCBP1_HUMAN	NCBP1	91.78	9	9	8	8	18000000	150000000
Q9UG63_ABCF2_HUMAN	ABCF2	71.24	9	9	8	8	34000000	140000000
P08238_HS90B_HUMAN	HSP90AB1	83.21	8	8	8	8	240000000	670000000
Q16795_NDUA9_HUMAN	NDUFA9	42.48	8	8	8	8	28000000	61000000
O43837_IDH3B_HUMAN	IDH3B	42.16	6	6	8	8	11000000	51000000
P54886_P5CS_HUMAN	ALDH18A1	87.25	5	5	7	8	7300000	33000000
Q9Y3Z3_SAMH1_HUMAN	SAMHD1	72.15	4	5	8	8	7500000	28000000
Q14669_TRIPC_HUMAN	TRIP12	220.3	5	5	7	8	4900000	16000000
Q8NI27_THOC2_HUMAN	THOC2	182.66	5	5	8	8	10000000	49000000
O15397_IPO8_HUMAN	IPO8	119.86	4	4	8	8	2600000	16000000
Q9UHQ9_NB5R1_HUMAN	CYB5R1	34.07	5	5	8	8	26000000	65000000
Q13838_DX39B_HUMAN	DDX39B	48.96	6	6	6	8	48000000	210000000
Q9Y5K5_UCHL5_HUMAN	UCHL5	37.58	4	4	7	8	11000000	31000000
Q12788_TBL3_HUMAN	TBL3	88.98	6	6	8	8	15000000	59000000
P83731_RL24_HUMAN	RPL24	17.77	6	13	5	8	220000000	230000000
P42696_RBM34_HUMAN	RBM34	48.54	2	2	5	8	3600000	21000000
P07437_TBB5_HUMAN	TUBB	49.64	5	6	5	8	290000000	1300000000
Q96T51_RUFY1_HUMAN	RUFY1	79.77	2	2	3	8	2800000	5200000
Q13155_AIMP2_HUMAN	AIMP2	35.33	4	4	6	8	13000000	56000000
Q01780_EXOSX_HUMAN	EXOSC10	100.77	2	2	8	8	2200000	38000000
P20585_MSH3_HUMAN	MSH3	127.33	7	7	7	7	9000000	15000000
P31930_QCR1_HUMAN	UQCRC1	52.61	13	13	7	7	68000000	120000000
Q14839_CHD4_HUMAN	CHD4	217.87	10	10	7	7	9300000	26000000
Q15008_PSMD6_HUMAN	PSMD6	45.5	12	12	7	7	33000000	66000000
Q14498_RBM39_HUMAN	RBM39	59.34	11	11	7	7	47000000	76000000
Q9HAV4_XPO5_HUMAN	XPO5	136.22	10	11	7	7	14000000	12000000
Q13620_CUL4B_HUMAN	CUL4B	103.92	9	18	7	7	130000000	26000000
Q9P2R7_SUCB1_HUMAN	SUCLA2	50.29	10	11	7	7	73000000	100000000
P50991_TCPD_HUMAN	CCT4	57.89	10	10	7	7	110000000	100000000
Q15717_ELAV1_HUMAN	ELAVL1	36.07	7	7	7	7	47000000	83000000
P24539_AT5F1_HUMAN	ATP5F1	28.89	7	7	7	7	27000000	140000000
Q15645_PCH2_HUMAN	TRIP13	48.52	7	7	7	7	20000000	54000000
Q02952_AKA12_HUMAN	AKAP12	191.37	5	5	6	7	3700000	26000000
P15880_RS2_HUMAN	RPS2	31.3	9	10	7	7	340000000	190000000
Q86WJ1_CHD1L_HUMAN	CHD1L	100.92	6	6	6	7	8500000	26000000
O76031_CLPX_HUMAN	CLPX	69.18	5	5	7	7	11000000	51000000
P09661_RU2A_HUMAN	SNRPA1	28.4	11	11	7	7	44000000	56000000
Q9UKM9_RALY_HUMAN	RALY	32.44	9	10	7	7	39000000	150000000
Q9NW13_RBM28_HUMAN	RBM28	85.68	6	6	7	7	11000000	18000000
Q96PK6_RBM14_HUMAN	RBM14	69.45	6	6	7	7	23000000	49000000
Q99575_POP1_HUMAN	POP1	114.64	5	6	5	7	7400000	23000000
Q7Z2W4_ZCCHV_HUMAN	ZC3HAV1	101.37	6	9	7	7	18000000	42000000
Q68E01_INT3_HUMAN	INTS3	117.99	7	7	7	7	8300000	36000000
Q13148_TADBP_HUMAN	TARDBP	44.71	7	7	7	7	42000000	65000000
Q14103_HNRPD_HUMAN	HNRNPD	38.41	6	6	7	7	31000000	120000000
Q13123_RED_HUMAN	IK	65.56	5	10	7	7	15000000	52000000
P51570_GALK1_HUMAN	GALK1	42.25	8	8	6	7	31000000	48000000
Q9NZB2_F120A_HUMAN	FAM120A	121.81	7	8	6	7	12000000	28000000
P19525_E2AK2_HUMAN	EIF2AK2	62.06	6	7	6	7	23000000	42000000
Q02809_PLOD1_HUMAN	PLOD1	83.5	4	4	7	7	4100000	300000000
P52597_HNRPF_HUMAN	HNRNPF	45.64	7	7	6	7	77000000	210000000
P11717_MPRI_HUMAN	IGF2R	274.2	5	5	7	7	8800000	38000000
Q9NVI7_ATD3A_HUMAN	ATAD3A	71.32	5	5	7	7	12000000	36000000
O43852_CALU_HUMAN	CALU	37.08	5	5	7	7	22000000	98000000
Q86XI2_CNDG2_HUMAN	NCAPG2	130.88	5	5	7	7	3100000	16000000
Q9NVI1_FANCI_HUMAN	FANCI	149.23	7	7	6	7	6000000	9800000
Q9BSD7_NTPCR_HUMAN	NTPCR	20.7	7	7	7	7	17000000	49000000
P14314_GLU2B_HUMAN	PRKCSH	59.39	5	5	7	7	140000000	280000000
Q9Y5Q8_TF3C5_HUMAN	GTF3C5	59.53	7	7	7	7	12000000	54000000
P62269_RS18_HUMAN	RPS18	17.71	7	7	7	7	76000000	75000000
Q15269_PWP2_HUMAN	PWP2	102.39	3	3	7	7	3800000	22000000
P24941_CDK2_HUMAN	CDK2	33.91	5	5	7	7	16000000	39000000
P36507_MP2K2_HUMAN	MAP2K2	44.4	5	5	6	7	13000000	39000000
Q15555_MARE2_HUMAN	MAPRE2	37.01	4	4	7	7	14000000	52000000
Q5BKZ1_ZN326_HUMAN	ZNF326	65.61	4	4	6	7	8700000	62000000
O00410_IPO5_HUMAN	IPO5	123.55	3	4	7	7	2600000	13000000
Q9P035_HACD3_HUMAN	PTPLAD1	43.13	4	4	7	7	24000000	80000000
P13010_XRCC5_HUMAN	XRCC5	82.65	3	3	5	7	3300000	13000000
P51665_PSMD7_HUMAN	PSMD7	37	3	3	7	7	6300000	43000000
Q9BW19_KIFC1_HUMAN	KIFC1	73.7	2	2	6	7	2200000	20000000
Q86WB0_NIPA_HUMAN	ZC3HC1	55.23	3	4	6	7	4700000	24000000
Q13151_ROA0_HUMAN	HNRNPA0	30.82	4	4	6	7	41000000	120000000
Q9UI10_EI2BD_HUMAN	EIF2B4	57.52	1	1	5	7	740000	14000000
P50402_EMD_HUMAN	EMD	28.98	2	2	5	7	7900000	48000000
Q96QV6_H2A1A_HUMAN	HIST1H2AA	14.22	4	9	4	7	630000000	1300000000
P53007_TXTP_HUMAN	SLC25A1	33.99	3	3	6	7	19000000	110000000
Q9BVK6_TMED9_HUMAN	TMED9	27.26	4	4	6	7	25000000	70000000
B7ZW38_HNRC3_HUMAN	HNRNPCL3	32.01	6	7	5	7	180000000	430000000
P61026_RAB10_HUMAN	RAB10	22.53	6	6	6	7	48000000	95000000
O75694_NU155_HUMAN	NUP155	155.1	8	8	6	6	9700000	25000000
P49257_LMAN1_HUMAN	LMAN1	57.51	9	9	5	6	38000000	32000000
P48735_IDHP_HUMAN	IDH2	50.88	13	14	6	6	48000000	44000000
P61247_RS3A_HUMAN	RPS3A	29.93	13	14	6	6	140000000	74000000
Q12931_TRAP1_HUMAN	TRAP1	80.06	7	7	6	6	13000000	25000000
Q13724_MOGS_HUMAN	MOGS	91.86	10	10	6	6	17000000	26000000
O15226_NKRF_HUMAN	NKRF	77.62	8	9	6	6	20000000	49000000
P46779_RL28_HUMAN	RPL28	15.74	4	11	5	6	57000000	89000000
O76094_SRP72_HUMAN	SRP72	74.56	8	9	6	6	18000000	35000000
Q12904_AIMP1_HUMAN	AIMP1	34.33	6	6	6	6	38000000	90000000
P51659_DHB4_HUMAN	HSD17B4	79.64	6	6	6	6	11000000	16000000
Q32P41_TRM5_HUMAN	TRMT5	58.21	6	6	6	6	6400000	19000000
P18085_ARF4_HUMAN	ARF4	20.5	8	9	6	6	64000000	170000000
Q92974_ARHG2_HUMAN	ARHGEF2	111.47	5	5	6	6	4400000	20000000
P07686_HEXB_HUMAN	HEXB	63.07	5	5	5	6	10000000	30000000
O43347_MSI1H_HUMAN	MSI1	39.1	6	7	6	6	26000000	19000000
Q9H0D6_XRN2_HUMAN	XRN2	108.51	6	7	6	6	8200000	25000000
Q32P28_P3H1_HUMAN	LEPRE1	83.34	7	7	6	6	16000000	37000000
Q15738_NSDHL_HUMAN	NSDHL	41.87	6	6	6	6	23000000	42000000
P10155_RO60_HUMAN	TROVE2	60.63	5	5	6	6	7400000	40000000
Q99714_HCD2_HUMAN	HSD17B10	26.91	6	6	6	6	180000000	220000000
P18621_RL17_HUMAN	RPL17	21.38	6	6	5	6	210000000	150000000
Q14527_HLTF_HUMAN	HLTF	113.86	5	5	6	6	5500000	17000000
Q15397_K0020_HUMAN	KIAA0020	73.54	5	5	6	6	6800000	30000000
P00403_COX2_HUMAN	MT-CO2	25.55	6	6	6	6	26000000	60000000
O94925_GLSK_HUMAN	GLS	73.41	5	5	6	6	7200000	38000000
P46977_STT3A_HUMAN	STT3A	80.48	4	5	6	6	6500000	39000000
Q9BQ67_GRWD1_HUMAN	GRWD1	49.39	4	4	6	6	17000000	61000000
P19022_CADH2_HUMAN	CDH2	99.75	5	5	6	6	4600000	15000000
O14929_HAT1_HUMAN	HAT1	49.48	4	4	6	6	11000000	38000000
P30876_RPB2_HUMAN	POLR2B	133.81	4	4	6	6	2600000	25000000
Q15003_CND2_HUMAN	NCAPH	82.51	4	4	6	6	12000000	44000000
Q9Y305_ACOT9_HUMAN	ACOT9	49.87	3	3	6	6	4200000	19000000
P68400_CSK21_HUMAN	CSNK2A1	45.11	3	3	6	6	24000000	28000000
Q12906_ILF3_HUMAN	ILF3	95.28	3	3	6	6	5900000	15000000
O75439_MPPB_HUMAN	PMPCB	54.33	3	3	6	6	15000000	65000000
Q9UNX3_RL26L_HUMAN	RPL26L1	17.25	6	8	6	6	130000000	140000000
P48556_PSMD8_HUMAN	PSMD8	39.59	4	4	6	6	11000000	57000000
P54652_HSP72_HUMAN	HSPA2	69.98	5	5	6	6	61000000	220000000
Q13423_NNTM_HUMAN	NNT	113.82	3	3	6	6	2600000	19000000
Q13547_HDAC1_HUMAN	HDAC1	55.07	2	2	6	6	5100000	39000000
Q9BQ52_RNZ2_HUMAN	ELAC2	92.16	1	1	6	6	1200000	13000000
Q16531_DDB1_HUMAN	DDB1	126.89	0	0	6	6	0	29000000
Q96QE3_ATAD5_HUMAN	ATAD5	207.44	0	0	6	6	0	16000000
Q13895_BYST_HUMAN	BYSL	49.57	0	0	6	6	0	19000000
P51553_IDH3G_HUMAN	IDH3G	42.77	0	0	6	6	0	41000000
O00429_DNM1L_HUMAN	DNM1L	81.83	2	2	5	6	140000	2600000
P10398_ARAF_HUMAN	ARAF	67.54	2	2	5	6	1200000	12000000
O43172_PRP4_HUMAN	PRPF4	58.41	1	1	5	6	870000	25000000
P49588_SYAC_HUMAN	AARS	106.74	1	1	5	6	2000000	18000000
P05141_ADT2_HUMAN	SLC25A5	32.83	3	3	3	6	280000000	1400000000
P01889_1B07_HUMAN	HLA-B	40.43	3	3	2	6	5400000	7100000
Q07864_DPOE1_HUMAN	POLE	261.35	4	4	5	5	2800000	7400000
Q53GQ0_DHB12_HUMAN	HSD17B12	34.3	7	7	5	5	18000000	38000000
P62244_RS15A_HUMAN	RPS15A	14.83	9	10	5	5	300000000	130000000
Q9Y5M8_SRPRB_HUMAN	SRPRB	29.68	8	8	5	5	56000000	100000000
Q9UBE0_SAE1_HUMAN	SAE1	38.43	8	8	5	5	12000000	15000000
P62263_RS14_HUMAN	RPS14	16.26	9	10	5	5	270000000	83000000
Q9BTW9_TBCD_HUMAN	TBCD	132.52	7	7	5	5	8100000	20000000
P08670_VIME_HUMAN	VIM	53.62	15	19	5	5	79000000	34000000
Q12769_NU160_HUMAN	NUP160	162.02	10	10	5	5	12000000	8000000
Q9Y4W6_AFG32_HUMAN	AFG3L2	88.53	5	5	5	5	16000000	35000000
Q9BVP2_GNL3_HUMAN	GNL3	61.95	8	9	5	5	19000000	23000000
P84098_RL19_HUMAN	RPL19	23.45	6	7	5	5	82000000	77000000
P35658_NU214_HUMAN	NUP214	213.49	7	7	5	5	20000000	12000000
Q9BXS5_AP1M1_HUMAN	AP1M1	48.56	7	7	5	5	18000000	23000000
P62280_RS11_HUMAN	RPS11	18.42	7	7	5	5	120000000	84000000
P78345_RPP38_HUMAN	RPP38	31.81	6	6	5	5	17000000	34000000
Q14684_RRP1B_HUMAN	RRP1B	84.38	5	5	5	5	7700000	16000000
Q10570_CPSF1_HUMAN	CPSF1	160.78	3	3	5	5	2000000	15000000
P31942_HNRH3_HUMAN	HNRNPH3	36.9	4	6	5	5	16000000	46000000
Q10567_AP1B1_HUMAN	AP1B1	104.57	4	4	5	5	4200000	11000000
Q9P2E9_RRBP1_HUMAN	RRBP1	152.38	4	4	5	5	3500000	8600000
Q92542_NICA_HUMAN	NCSTN	78.36	5	6	5	5	16000000	19000000
Q8TEM1_PO210_HUMAN	NUP210	204.98	5	5	5	5	9000000	18000000
Q9P2K5_MYEF2_HUMAN	MYEF2	64.08	6	6	5	5	11000000	22000000
Q92552_RT27_HUMAN	MRPS27	47.58	2	2	5	5	5200000	27000000
P50570_DYN2_HUMAN	DNM2	98	7	7	5	5	13000000	22000000
P17844_DDX5_HUMAN	DDX5	69.1	7	7	5	5	26000000	47000000
Q15365_PCBP1_HUMAN	PCBP1	37.47	5	5	5	5	36000000	21000000
Q6PI48_SYDM_HUMAN	DARS2	73.52	3	3	5	5	7100000	24000000
Q6P1J9_CDC73_HUMAN	CDC73	60.54	5	5	5	5	13000000	29000000
P82650_RT22_HUMAN	MRPS22	41.25	5	5	5	5	16000000	53000000
Q7L1Q6_BZW1_HUMAN	BZW1	48.01	5	5	5	5	10000000	24000000
P51531_SMCA2_HUMAN	SMARCA2	181.17	4	4	5	5	4900000	22000000
Q9Y6G9_DC1L1_HUMAN	DYNC1LI1	56.54	2	2	5	5	2300000	21000000
O00487_PSDE_HUMAN	PSMD14	34.55	6	7	5	5	19000000	39000000
Q9NSE4_SYIM_HUMAN	IARS2	113.72	5	6	5	5	4800000	10000000
Q15477_SKIV2_HUMAN	SKIV2L	137.67	4	5	5	5	3200000	13000000
P55786_PSA_HUMAN	NPEPPS	103.21	5	5	5	5	9700000	33000000
Q06210_GFPT1_HUMAN	GFPT1	78.76	5	5	5	5	7600000	36000000
O14983_AT2A1_HUMAN	ATP2A1	110.18	5	5	5	5	11000000	32000000
Q8TED0_UTP15_HUMAN	UTP15	58.38	4	4	5	5	7400000	15000000
P00374_DYR_HUMAN	DHFR	21.44	5	5	4	5	6300000	16000000
P07741_APT_HUMAN	APRT	19.6	5	6	5	5	25000000	31000000
Q9H936_GHC1_HUMAN	SLC25A22	34.45	2	2	5	5	5900000	54000000
Q2NKX8_ERC6L_HUMAN	ERCC6L	141.02	2	2	5	5	2000000	11000000
P49327_FAS_HUMAN	FASN	273.25	2	2	5	5	1000000	7500000
Q9NVP1_DDX18_HUMAN	DDX18	75.36	3	3	5	5	6200000	21000000
Q13619_CUL4A_HUMAN	CUL4A	87.62	3	3	5	5	9500000	17000000
Q14315_FLNC_HUMAN	FLNC	290.84	3	3	5	5	890000	15000000
O43395_PRPF3_HUMAN	PRPF3	77.48	2	2	5	5	5500000	23000000
Q6NXE6_ARMC6_HUMAN	ARMC6	54.11	3	3	5	5	2600000	11000000
Q6P1M0_S27A4_HUMAN	SLC27A4	72.02	4	4	5	5	5600000	15000000
P51532_SMCA4_HUMAN	SMARCA4	184.53	3	3	5	5	4000000	10000000
Q9H223_EHD4_HUMAN	EHD4	61.14	3	3	4	5	5600000	24000000
Q86Y56_DAAF5_HUMAN	DNAAF5	93.46	2	2	5	5	3100000	9500000
Q96P70_IPO9_HUMAN	IPO9	115.89	2	2	5	5	1200000	9500000
Q8N7H5_PAF1_HUMAN	PAF1	59.94	6	7	1	1	6300000	640000
P02545_LMNA_HUMAN	LMNA	74.09	7	7	1	1	35000000	19000000
O75569_PRKRA_HUMAN	PRKRA	34.38	4	5	5	5	9000000	34000000
P27635_RL10_HUMAN	RPL10	24.59	4	4	5	5	67000000	88000000
P13861_KAP2_HUMAN	PRKAR2A	45.49	4	4	5	5	3100000	16000000
Q8NFQ8_TOIP2_HUMAN	TOR1AIP2	51.23	3	4	4	5	4100000	18000000
A6NEC2_PSAL_HUMAN	NPEPPSL1	53.71	4	4	5	5	5300000	15000000
Q9UBX3_DIC_HUMAN	SLC25A10	31.26	4	4	5	5	5900000	27000000
Q49A26_GLYR1_HUMAN	GLYR1	60.52	3	3	5	5	2200000	9000000
Q9Y5Y2_NUBP2_HUMAN	NUBP2	28.81	3	4	5	5	2000000	12000000
P46777_RL5_HUMAN	RPL5	34.34	4	4	4	5	27000000	34000000
Q9BQ39_DDX50_HUMAN	DDX50	82.51	3	3	5	5	5200000	20000000
O14579_COPE_HUMAN	COPE	34.46	3	3	5	5	5600000	23000000
P62081_RS7_HUMAN	RPS7	22.11	3	3	5	5	17000000	42000000
Q8TC07_TBC15_HUMAN	TBC1D15	79.44	3	3	5	5	4500000	13000000
P53985_MOT1_HUMAN	SLC16A1	53.91	3	3	5	5	14000000	43000000
P15531_NDKA_HUMAN	NME1	17.14	3	3	5	5	20000000	49000000
P46940_IQGA1_HUMAN	IQGAP1	189.13	2	2	5	5	410000	9400000
Q7Z5K2_WAPL_HUMAN	WAPAL	132.86	2	2	5	5	2600000	18000000
Q9NR50_EI2BG_HUMAN	EIF2B3	50.21	2	2	4	5	2800000	18000000
P61619_S61A1_HUMAN	SEC61A1	52.23	2	2	5	5	3900000	48000000
Q9UHI6_DDX20_HUMAN	DDX20	92.18	2	2	5	5	1400000	18000000
Q07666_KHDR1_HUMAN	KHDRBS1	48.2	2	2	5	5	4100000	30000000
O00217_NDUS8_HUMAN	NDUFS8	23.69	2	2	5	5	8200000	34000000
O96019_ACL6A_HUMAN	ACTL6A	47.43	2	2	5	5	7700000	55000000
P42167_LAP2B_HUMAN	TMPO	50.64	0	0	5	5	0	19000000
P82930_RT34_HUMAN	MRPS34	25.63	1	1	5	5	520000	28000000
Q8NBX0_SCPDL_HUMAN	SCCPDH	47.12	1	1	5	5	3300000	22000000
Q99459_CDC5L_HUMAN	CDC5L	92.19	1	1	5	5	470000	9700000
Q9UMS4_PRP19_HUMAN	PRPF19	55.15	0	0	5	5	0	27000000
Q00610_CLH1_HUMAN	CLTC	191.49	0	0	5	5	0	6000000
Q6UN15_FIP1_HUMAN	FIP1L1	66.49	0	0	5	5	0	25000000
Q14149_MORC3_HUMAN	MORC3	107.05	0	0	5	5	0	22000000
Q58FG1_HS904_HUMAN	HSP90AA4P	47.68	4	5	3	5	100000000	270000000
Q8WWC4_CB047_HUMAN	C2orf47	32.52	4	4	4	5	11000000	35000000
P62241_RS8_HUMAN	RPS8	24.19	4	4	4	5	33000000	60000000
Q13601_KRR1_HUMAN	KRR1	43.64	2	3	4	5	11000000	60000000
Q9GZZ9_UBA5_HUMAN	UBA5	44.83	2	2	4	5	3400000	21000000
P68363_TBA1B_HUMAN	TUBA1B	50.12	1	2	2	5	220000000	910000000
Q96SB8_SMC6_HUMAN	SMC6	126.25	0	0	2	5	0	1100000
P12236_ADT3_HUMAN	SLC25A6	32.85	2	5	2	5	75000000	190000000
Q9GZR2_REXO4_HUMAN	REXO4	46.64	0	0	4	5	0	13000000
Q12797_ASPH_HUMAN	ASPH	85.81	1	1	4	5	2400000	15000000
Q9H974_QTRD1_HUMAN	QTRTD1	46.68	2	2	4	5	2500000	20000000
P25205_MCM3_HUMAN	MCM3	90.92	5	5	4	4	5400000	13000000
P08240_SRPR_HUMAN	SRPR	69.77	6	6	4	4	15000000	13000000
P62424_RL7A_HUMAN	RPL7A	29.98	8	8	4	4	43000000	51000000
O75976_CBPD_HUMAN	CPD	152.84	5	6	4	4	6900000	7900000
P25490_TYY1_HUMAN	YY1	44.68	4	5	4	4	10000000	18000000
O14617_AP3D1_HUMAN	AP3D1	130.08	5	5	4	4	8500000	17000000
Q5UIP0_RIF1_HUMAN	RIF1	274.29	4	4	4	4	2500000	9700000
P40429_RL13A_HUMAN	RPL13A	23.56	7	9	4	4	87000000	60000000
P57740_NU107_HUMAN	NUP107	106.31	7	7	4	4	8500000	6900000
Q9UNX4_WDR3_HUMAN	WDR3	106.03	4	4	4	4	5100000	20000000
P35659_DEK_HUMAN	DEK	42.65	4	4	4	4	10000000	19000000
P10515_ODP2_HUMAN	DLAT	68.95	4	4	4	4	65000000	9400000
P16615_AT2A2_HUMAN	ATP2A2	114.68	5	5	3	4	18000000	29000000
O43324_MCA3_HUMAN	EEF1E1	19.8	5	5	4	4	14000000	24000000
Q9H9Y6_RPA2_HUMAN	POLR1B	128.15	6	6	4	4	4500000	7600000
Q96S55_WRIP1_HUMAN	WRNIP1	72.09	2	2	4	4	4100000	27000000
P61978_HNRPK_HUMAN	HNRNPK	50.94	6	6	4	4	9300000	12000000
Q12830_BPTF_HUMAN	BPTF	338.05	3	3	4	4	1300000	5800000
O95433_AHSA1_HUMAN	AHSA1	38.25	5	6	3	4	210000000	56000000
O75396_SC22B_HUMAN	SEC22B	24.58	6	6	4	4	14000000	15000000
Q9Y2R4_DDX52_HUMAN	DDX52	67.46	5	5	4	4	2300000	5700000
Q96JB5_CK5P3_HUMAN	CDK5RAP3	56.89	5	5	4	4	4400000	7100000
Q16718_NDUA5_HUMAN	NDUFA5	13.45	5	5	4	4	13000000	24000000
Q9NPI6_DCP1A_HUMAN	DCP1A	63.27	5	6	4	4	2200000	6000000
P29992_GNA11_HUMAN	GNA11	42.1	6	6	4	4	6800000	6700000
Q15366_PCBP2_HUMAN	PCBP2	38.56	6	7	3	4	39000000	58000000
IGKC_MOUSE		11.77	5	5	4	4	19000000	79000000
Q9NR31_SAR1A_HUMAN	SAR1A	22.35	6	6	4	4	17000000	31000000
P62826_RAN_HUMAN	RAN	24.41	6	6	4	4	62000000	110000000
O75947_ATP5H_HUMAN	ATP5H	18.48	5	5	4	4	13000000	33000000
Q8N6R0_MET13_HUMAN	METTL13	78.72	4	4	4	4	1800000	8000000
P04181_OAT_HUMAN	OAT	48.5	4	4	4	4	7900000	31000000
Q9NPQ8_RIC8A_HUMAN	RIC8A	59.67	4	4	4	4	5300000	8600000
Q5JWF2_GNAS1_HUMAN	GNAS	110.96	4	4	4	4	9100000	21000000
Q99536_VAT1_HUMAN	VAT1	41.89	4	4	4	4	7200000	14000000
Q9Y3T9_NOC2L_HUMAN	NOC2L	84.87	4	4	4	4	6900000	20000000
Q96EY1_DNJA3_HUMAN	DNAJA3	52.46	4	4	4	4	11000000	28000000
Q96P47_AGAP3_HUMAN	AGAP3	94.99	3	3	4	4	2400000	34000000
Q15427_SF3B4_HUMAN	SF3B4	44.36	5	6	4	4	9100000	18000000
P51571_SSRD_HUMAN	SSR4	18.99	5	6	3	4	110000000	110000000
P20020_AT2B1_HUMAN	ATP2B1	138.67	5	6	4	4	7300000	9600000
P46199_IF2M_HUMAN	MTIF2	81.27	5	6	3	4	7900000	13000000
Q5JTV8_TOIP1_HUMAN	TOR1AIP1	66.21	3	3	4	4	4100000	16000000
Q9UPU5_UBP24_HUMAN	USP24	294.18	2	2	4	4	1100000	10000000
Q709F0_ACD11_HUMAN	ACAD11	87.23	2	2	4	4	5700000	11000000
Q6P996_PDXD1_HUMAN	PDXDC1	86.65	3	3	4	4	2300000	8300000
Q8NBQ5_DHB11_HUMAN	HSD17B11	32.91	3	3	4	4	4300000	15000000
Q07020_RL18_HUMAN	RPL18	21.62	5	5	4	4	44000000	59000000
P50213_IDH3A_HUMAN	IDH3A	39.57	4	4	4	4	18000000	25000000
Q9NTI5_PDS5B_HUMAN	PDS5B	164.56	4	4	4	4	3700000	12000000
Q9NZ01_TECR_HUMAN	TECR	36.01	4	4	4	4	24000000	45000000
P45880_VDAC2_HUMAN	VDAC2	31.55	4	4	4	4	13000000	18000000
P63173_RL38_HUMAN	RPL38	8.21	4	5	3	4	110000000	85000000
Q9NRG9_AAAS_HUMAN	AAAS	59.54	5	5	4	4	10000000	21000000
Q9Y3B7_RM11_HUMAN	MRPL11	20.67	4	4	4	4	13000000	19000000
P49821_NDUV1_HUMAN	NDUFV1	50.78	4	4	4	4	9800000	19000000
Q15363_TMED2_HUMAN	TMED2	22.75	4	4	4	4	13000000	30000000
O60762_DPM1_HUMAN	DPM1	29.62	4	4	4	4	13000000	40000000
O60547_GMDS_HUMAN	GMDS	41.92	3	3	4	4	2500000	12000000
Q15904_VAS1_HUMAN	ATP6AP1	51.99	4	4	4	4	5100000	11000000
O75794_CD123_HUMAN	CDC123	39.11	4	4	4	4	4300000	7800000
P49755_TMEDA_HUMAN	TMED10	24.96	3	3	4	4	9300000	38000000
Q9BZE1_RM37_HUMAN	MRPL37	48.09	3	4	4	4	5100000	18000000
O14735_CDIPT_HUMAN	CDIPT	23.52	3	3	4	4	5100000	15000000
P38606_VATA_HUMAN	ATP6V1A	68.26	4	4	4	4	3100000	14000000
Q9BQ95_ECSIT_HUMAN	ECSIT	49.12	4	4	4	4	2000000	6700000
Q99856_ARI3A_HUMAN	ARID3A	62.85	2	2	4	4	910000	13000000
Q8NBJ7_SUMF2_HUMAN	SUMF2	33.82	4	4	4	4	7800000	24000000
P20248_CCNA2_HUMAN	CCNA2	48.52	8	9	4	4	9700000	6000000
P42695_CNDD3_HUMAN	NCAPD3	168.78	8	9	4	4	6500000	7900000
Q15005_SPCS2_HUMAN	SPCS2	24.99	8	8	4	4	40000000	16000000
P55084_ECHB_HUMAN	HADHB	51.26	2	2	4	4	4000000	18000000
P09543_CN37_HUMAN	CNP	47.55	8	8	4	4	20000000	24000000
P21333_FLNA_HUMAN	FLNA	280.56	2	2	4	4	1500000	8800000
Q9NVE7_PANK4_HUMAN	PANK4	85.94	2	2	3	4	1400000	2400000
Q8WUA4_TF3C2_HUMAN	GTF3C2	100.62	1	1	4	4	280000	17000000
Q9H4L7_SMRCD_HUMAN	SMARCAD1	117.33	3	3	4	4	2100000	27000000
O95758_PTBP3_HUMAN	PTBP3	59.65	2	3	4	4	4600000	10000000
Q8TEX9_IPO4_HUMAN	IPO4	118.64	3	3	4	4	920000	4400000
Q16695_H31T_HUMAN	HIST3H3	15.5	4	5	3	4	310000000	360000000
P62847_RS24_HUMAN	RPS24	15.41	4	4	4	4	63000000	54000000
Q14318_FKBP8_HUMAN	FKBP8	44.53	3	3	4	4	7600000	44000000
P0C7P4_UCRIL_HUMAN	UQCRFS1P1	30.8	4	4	3	4	12000000	30000000
Q6YN16_HSDL2_HUMAN	HSDL2	45.37	4	4	3	4	15000000	14000000
P35520_CBS_HUMAN	CBS	60.55	3	3	4	4	5600000	17000000
P05388_RLA0_HUMAN	RPLP0	34.25	3	3	4	4	9400000	54000000
Q14157_UBP2L_HUMAN	UBAP2L	114.47	3	3	4	4	4600000	16000000
Q9UI12_VATH_HUMAN	ATP6V1H	55.85	3	3	4	4	3500000	11000000
Q5H9R7_PP6R3_HUMAN	PPP6R3	97.61	2	2	4	4	1700000	13000000
Q14257_RCN2_HUMAN	RCN2	36.85	2	2	4	4	1800000	39000000
O14656_TOR1A_HUMAN	TOR1A	37.78	2	2	4	4	1700000	7000000
Q92499_DDX1_HUMAN	DDX1	82.38	2	2	4	4	1100000	5100000
Q9UIA9_XPO7_HUMAN	XPO7	123.83	2	2	4	4	2800000	13000000
Q96T76_MMS19_HUMAN	MMS19	113.22	2	2	4	4	510000	5300000
P54709_AT1B3_HUMAN	ATP1B3	31.49	2	2	4	4	15000000	35000000
Q6UB35_C1TM_HUMAN	MTHFD1L	105.72	2	2	3	4	3100000	9100000
Q8TEQ6_GEMI5_HUMAN	GEMIN5	168.48	2	2	4	4	1700000	14000000
Q8IZ69_TRM2A_HUMAN	TRMT2A	68.68	2	2	4	4	2100000	10000000
Q9NZJ7_MTCH1_HUMAN	MTCH1	41.52	2	2	4	4	4100000	23000000
Q15020_SART3_HUMAN	SART3	109.87	2	2	4	4	1300000	13000000
P55036_PSMD4_HUMAN	PSMD4	40.71	2	2	4	4	5900000	29000000
Q14738_2A5D_HUMAN	PPP2R5D	69.95	2	2	4	4	1100000	13000000
Q9Y2J2_E41L3_HUMAN	EPB41L3	120.6	2	2	4	4	4400000	12000000
P16383_GCFC2_HUMAN	GCFC2	89.33	1	1	4	4	790000	9900000
Q14671_PUM1_HUMAN	PUM1	126.39	1	1	4	4	1700000	16000000
Q7Z7K6_CENPV_HUMAN	CENPV	29.93	1	1	4	4	1100000	42000000
Q92526_TCPW_HUMAN	CCT6B	57.78	1	1	4	4	1400000	28000000
Q9NUQ8_ABCF3_HUMAN	ABCF3	79.7	0	0	4	4	0	13000000
Q3SY69_AL1L2_HUMAN	ALDH1L2	101.68	0	0	4	4	0	8500000
P62899_RL31_HUMAN	RPL31	14.45	2	3	3	4	25000000	55000000
P62258_1433E_HUMAN	YWHAE	29.16	3	3	3	4	6100000	17000000
P82675_RT05_HUMAN	MRPS5	47.98	3	3	3	4	4200000	4500000
Q71UI9_H2AV_HUMAN	H2AFV	13.5	2	3	3	4	160000000	230000000
Q6ZRS2_SRCAP_HUMAN	SRCAP	343.34	0	0	4	4	0	9700000
O00154_BACH_HUMAN	ACOT7	41.77	0	0	4	4	0	20000000
Q9UBB9_TFP11_HUMAN	TFIP11	96.76	0	0	4	4	0	6000000
O15460_P4HA2_HUMAN	P4HA2	60.86	0	0	4	4	0	13000000
O43290_SNUT1_HUMAN	SART1	90.2	0	0	4	4	0	7400000
Q13308_PTK7_HUMAN	PTK7	118.32	0	0	4	4	0	22000000
Q5SRE5_NU188_HUMAN	NUP188	195.92	0	0	4	4	0	7700000
Q01081_U2AF1_HUMAN	U2AF1	27.85	3	5	3	4	31000000	110000000
Q14568_HS902_HUMAN	HSP90AA2	39.34	2	4	1	4	160000000	270000000
Q9BYX7_ACTBM_HUMAN	POTEKP	41.99	1	4	2	4	1300000000	330000000
Q13586_STIM1_HUMAN	STIM1	77.38	1	1	4	4	1300000	17000000
O00116_ADAS_HUMAN	AGPS	72.87	2	2	4	4	3300000	16000000
Q9HC52_CBX8_HUMAN	CBX8	43.37	2	2	4	4	1600000	15000000
Q8NBJ5_GT251_HUMAN	COLGALT1	71.59	1	1	4	4	1000000	12000000
Q05639_EF1A2_HUMAN	EEF1A2	50.44	0	0	4	4	0	28000000
Q9Y2G5_OFUT2_HUMAN	POFUT2	49.94	1	1	4	4	400000	8600000
Q96HW7_INT4_HUMAN	INTS4	108.1	5	5	3	3	4400000	3900000
O95400_CD2B2_HUMAN	CD2BP2	37.62	2	2	3	3	2200000	22000000
Q15031_SYLM_HUMAN	LARS2	101.91	2	2	3	3	3200000	8700000
P26639_SYTC_HUMAN	TARS	83.38	5	5	3	3	5600000	5800000
P38117_ETFB_HUMAN	ETFB	27.83	5	5	3	3	25000000	17000000
P62750_RL23A_HUMAN	RPL23A	17.68	5	6	3	3	25000000	18000000
Q9UBU9_NXF1_HUMAN	NXF1	70.14	6	6	3	3	13000000	11000000
Q96GD4_AURKB_HUMAN	AURKB	39.29	5	6	3	3	13000000	27000000
P55795_HNRH2_HUMAN	HNRNPH2	49.23	6	6	3	3	10000000	21000000
Q6PGP7_TTC37_HUMAN	TTC37	175.37	5	5	3	3	1700000	6900000
Q92900_RENT1_HUMAN	UPF1	124.27	5	5	3	3	6000000	6800000
Q9BW27_NUP85_HUMAN	NUP85	74.97	6	6	3	3	6500000	8600000
Q2TAL8_QRIC1_HUMAN	QRICH1	86.38	6	6	3	3	6300000	8300000
Q9BZE4_NOG1_HUMAN	GTPBP4	73.92	6	6	3	3	18000000	3900000
O43301_HS12A_HUMAN	HSPA12A	74.93	4	4	3	3	2200000	6400000
Q9Y277_VDAC3_HUMAN	VDAC3	30.64	5	5	3	3	21000000	17000000
Q92759_TF2H4_HUMAN	GTF2H4	52.15	2	2	3	3	1000000	4400000
O60716_CTND1_HUMAN	CTNND1	108.1	4	4	3	3	6100000	15000000
Q9Y676_RT18B_HUMAN	MRPS18B	29.38	4	4	3	3	8300000	12000000
IGH1M_MOUSE	Ighg1	43.36	4	4	3	3	23000000	35000000
P62277_RS13_HUMAN	RPS13	17.21	4	4	3	3	47000000	33000000
P43307_SSRA_HUMAN	SSR1	32.22	4	4	3	3	48000000	87000000
P24534_EF1B_HUMAN	EEF1B2	24.75	3	4	3	3	15000000	57000000
P28066_PSA5_HUMAN	PSMA5	26.39	4	4	3	3	7000000	29000000
Q9Y263_PLAP_HUMAN	PLAA	87.1	4	5	3	3	4100000	8000000
Q8NF37_PCAT1_HUMAN	LPCAT1	59.11	4	5	3	3	20000000	13000000
P55209_NP1L1_HUMAN	NAP1L1	45.35	4	5	3	3	20000000	16000000
O14734_ACOT8_HUMAN	ACOT8	35.89	5	5	3	3	6500000	13000000
Q15418_KS6A1_HUMAN	RPS6KA1	82.67	3	3	3	3	6000000	11000000
Q92896_GSLG1_HUMAN	GLG1	134.46	3	3	3	3	8900000	16000000
Q15382_RHEB_HUMAN	RHEB	20.48	3	3	3	3	6800000	22000000
P51812_KS6A3_HUMAN	RPS6KA3	83.68	4	4	3	3	5100000	7500000
Q6IAN0_DRS7B_HUMAN	DHRS7B	35.1	4	4	3	3	3700000	13000000
P17812_PYRG1_HUMAN	CTPS1	66.65	4	4	3	3	3800000	9600000
O15523_DDX3Y_HUMAN	DDX3Y	73.11	2	2	3	3	4300000	12000000
P37108_SRP14_HUMAN	SRP14	14.56	4	4	3	3	13000000	17000000
P22626_ROA2_HUMAN	HNRNPA2B1	37.41	4	4	3	3	7900000	12000000
P06865_HEXA_HUMAN	HEXA	60.66	4	4	3	3	6200000	6800000
Q9Y679_AUP1_HUMAN	AUP1	52.99	4	4	3	3	5400000	9100000
P85037_FOXK1_HUMAN	FOXK1	75.41	4	4	3	3	3000000	8400000
O75832_PSD10_HUMAN	PSMD10	24.41	4	4	3	3	9200000	31000000
P84085_ARF5_HUMAN	ARF5	20.52	4	4	3	3	22000000	21000000
Q9BUJ2_HNRL1_HUMAN	HNRNPUL1	95.68	3	3	3	3	8800000	15000000
Q9BVJ6_UT14A_HUMAN	UTP14A	87.92	3	3	3	3	2500000	5700000
O94905_ERLN2_HUMAN	ERLIN2	37.82	4	4	2	3	3400000	2900000
P62316_SMD2_HUMAN	SNRPD2	13.52	4	5	3	3	20000000	14000000
P27144_KAD4_HUMAN	AK4	25.25	4	5	3	3	10000000	10000000
Q9NRX1_PNO1_HUMAN	PNO1	27.91	3	3	3	3	7200000	12000000
A1L0T0_ILVBL_HUMAN	ILVBL	67.82	4	4	3	3	1900000	2200000
O15371_EIF3D_HUMAN	EIF3D	63.93	3	3	3	3	9100000	11000000
P31153_METK2_HUMAN	MAT2A	43.63	3	3	3	3	11000000	30000000
O75600_KBL_HUMAN	GCAT	45.26	4	4	3	3	6500000	11000000
A0AVT1_UBA6_HUMAN	UBA6	117.9	2	2	3	3	1300000	2300000
P08865_RSSA_HUMAN	RPSA	32.83	2	2	3	3	6700000	19000000
O60341_KDM1A_HUMAN	KDM1A	92.84	3	4	3	3	9500000	12000000
Q8WTT2_NOC3L_HUMAN	NOC3L	92.49	4	4	3	3	4400000	7700000
O75530_EED_HUMAN	EED	50.17	4	4	3	3	4000000	10000000
Q9UBM7_DHCR7_HUMAN	DHCR7	54.45	3	4	3	3	4100000	17000000
P78346_RPP30_HUMAN	RPP30	29.3	3	3	3	3	2800000	7600000
P19388_RPAB1_HUMAN	POLR2E	24.54	3	3	3	3	2600000	9100000
P62314_SMD1_HUMAN	SNRPD1	13.27	3	3	3	3	31000000	61000000
P26599_PTBP1_HUMAN	PTBP1	57.19	3	3	3	3	3100000	10000000
Q8TC12_RDH11_HUMAN	RDH11	35.36	3	3	3	3	13000000	20000000
Q9HCU5_PREB_HUMAN	PREB	45.44	3	3	3	3	6200000	10000000
P38159_RBMX_HUMAN	RBMX	42.31	3	3	3	3	8600000	16000000
Q12873_CHD3_HUMAN	CHD3	226.45	3	3	3	3	2000000	8800000
Q8NI60_ADCK3_HUMAN	ADCK3	71.9	3	3	3	3	3300000	6700000
P62330_ARF6_HUMAN	ARF6	20.07	3	3	3	3	5200000	8300000
Q8WWK9_CKAP2_HUMAN	CKAP2	76.94	3	3	3	3	4400000	12000000
O75964_ATP5L_HUMAN	ATP5L	11.42	3	3	3	3	23000000	75000000
P11279_LAMP1_HUMAN	LAMP1	44.85	3	3	3	3	17000000	24000000
P13073_COX41_HUMAN	COX4I1	19.56	3	3	3	3	13000000	17000000
Q96AG4_LRC59_HUMAN	LRRC59	34.91	3	3	3	3	16000000	29000000
Q9NVH2_INT7_HUMAN	INTS7	106.77	2	2	3	3	470000	5800000
Q9P289_STK26_HUMAN	STK26	46.5	2	2	3	3	2900000	12000000
Q9Y5L0_TNPO3_HUMAN	TNPO3	104.14	2	2	3	3	530000	5400000
Q9Y4C2_TCAF1_HUMAN	TCAF1	102.06	2	2	3	3	820000	2300000
O75616_ERAL1_HUMAN	ERAL1	48.32	2	2	3	3	1800000	4400000
A5YKK6_CNOT1_HUMAN	CNOT1	266.77	2	2	3	3	1600000	4100000
O75251_NDUS7_HUMAN	NDUFS7	23.55	2	2	3	3	9800000	32000000
Q9Y2L1_RRP44_HUMAN	DIS3	108.93	2	2	3	3	850000	5300000
Q3KQU3_MA7D1_HUMAN	MAP7D1	92.76	2	2	3	3	1100000	6400000
Q9NUL3_STAU2_HUMAN	STAU2	62.6	2	2	3	3	2400000	7700000
P07237_PDIA1_HUMAN	P4HB	57.08	2	2	3	3	11000000	14000000
Q71UM5_RS27L_HUMAN	RPS27L	9.47	3	4	2	3	77000000	35000000
P82914_RT15_HUMAN	MRPS15	29.82	3	4	3	3	12000000	23000000
Q9Y312_AAR2_HUMAN	AAR2	43.44	3	3	3	3	5000000	21000000
O95671_ASML_HUMAN	ASMTL	68.81	3	3	3	3	2200000	5900000
Q8IY37_DHX37_HUMAN	DHX37	129.46	3	3	3	3	1800000	6100000
Q96RQ1_ERGI2_HUMAN	ERGIC2	42.52	2	3	3	3	2600000	9200000
P82663_RT25_HUMAN	MRPS25	20.1	3	3	2	3	3100000	3300000
P56134_ATPK_HUMAN	ATP5J2	10.91	3	3	3	3	29000000	68000000
Q7Z4Q2_HEAT3_HUMAN	HEATR3	74.53	3	3	3	3	3900000	9800000
Q9UM00_TMCO1_HUMAN	TMCO1	21.16	3	3	3	3	9900000	25000000
Q8TCT9_HM13_HUMAN	HM13	41.46	3	3	3	3	8800000	17000000
Q15392_DHC24_HUMAN	DHCR24	60.06	3	3	2	3	8700000	7500000
P11413_G6PD_HUMAN	G6PD	59.22	1	1	3	3	340000	5600000
P55011_S12A2_HUMAN	SLC12A2	131.36	2	2	3	3	3300000	7100000
Q9BUB7_TMM70_HUMAN	TMEM70	28.95	1	1	3	3	1000000	4800000
Q9Y450_HBS1L_HUMAN	HBS1L	75.43	1	1	3	3	470000	5500000
Q9BXB4_OSB11_HUMAN	OSBPL11	83.59	1	1	3	3	460000	5800000
Q9BYD6_RM01_HUMAN	MRPL1	36.89	1	1	3	3	3200000	6700000
O60313_OPA1_HUMAN	OPA1	111.56	1	1	3	3	430000	6500000
Q08379_GOGA2_HUMAN	GOLGA2	113.02	1	1	3	3	560000	4500000
P14678_RSMB_HUMAN	SNRPB	24.59	1	1	3	3	1900000	29000000
O75122_CLAP2_HUMAN	CLASP2	141.05	1	1	3	3	480000	6200000
P62841_RS15_HUMAN	RPS15	17.03	2	3	2	3	1200000	1500000
Q13505_MTX1_HUMAN	MTX1	51.44	2	3	2	3	3100000	4700000
Q9H7Z7_PGES2_HUMAN	PTGES2	41.92	2	2	3	3	2100000	5300000
P05387_RLA2_HUMAN	RPLP2	11.66	2	2	3	3	16000000	110000000
Q7Z3J2_CP062_HUMAN	C16orf62	109.49	2	2	3	3	490000	4100000
O43747_AP1G1_HUMAN	AP1G1	91.29	2	2	3	3	950000	1900000
Q9BZX2_UCK2_HUMAN	UCK2	29.28	2	2	3	3	4100000	13000000
Q8IXB1_DJC10_HUMAN	DNAJC10	91.02	2	2	3	3	3000000	6800000
P62266_RS23_HUMAN	RPS23	15.8	2	2	3	3	33000000	47000000
P67812_SC11A_HUMAN	SEC11A	20.61	2	2	3	3	5800000	16000000
Q9BYN8_RT26_HUMAN	MRPS26	24.2	2	2	3	3	320000	7300000
Q9NXE4_NSMA3_HUMAN	SMPD4	93.29	2	2	3	3	1800000	4700000
P61160_ARP2_HUMAN	ACTR2	44.73	2	2	3	3	4800000	9600000
Q16836_HCDH_HUMAN	HADH	34.27	2	2	3	3	2000000	5900000
Q32P51_RA1L2_HUMAN	HNRNPA1L2	34.2	2	2	3	3	12000000	35000000
Q8IY81_SPB1_HUMAN	FTSJ3	96.5	2	2	3	3	2200000	7600000
P16403_H12_HUMAN	HIST1H1C	21.35	2	2	3	3	6600000	16000000
P61353_RL27_HUMAN	RPL27	15.79	2	2	3	3	9300000	20000000
P62851_RS25_HUMAN	RPS25	13.73	2	2	3	3	22000000	30000000
P13995_MTDC_HUMAN	MTHFD2	37.87	1	1	3	3	880000	8000000
Q9BRX2_PELO_HUMAN	PELO	43.33	1	1	3	3	330000	8700000
Q96P11_NSUN5_HUMAN	NSUN5	46.66	1	1	3	3	230000	5800000
Q9Y3E5_PTH2_HUMAN	PTRH2	19.18	1	1	3	3	1100000	3600000
Q9UIU6_SIX4_HUMAN	SIX4	82.88	1	1	3	3	980000	2100000
Q9ULX6_AKP8L_HUMAN	AKAP8L	71.6	1	1	3	3	1000000	16000000
O75155_CAND2_HUMAN	CAND2	135.17	1	1	3	3	150000	4100000
Q6IN85_P4R3A_HUMAN	SMEK1	95.31	1	1	2	3	220000	4600000
O00469_PLOD2_HUMAN	PLOD2	84.63	1	1	3	3	1200000	5000000
Q7Z460_CLAP1_HUMAN	CLASP1	169.35	1	1	3	3	570000	3800000
Q8IWC1_MA7D3_HUMAN	MAP7D3	98.37	1	1	3	3	1300000	6500000
O14979_HNRDL_HUMAN	HNRNPDL	46.41	1	1	3	3	6800000	35000000
A4D1E9_GTPBA_HUMAN	GTPBP10	42.91	1	1	3	3	1000000	10000000
Q9Y4C8_RBM19_HUMAN	RBM19	107.27	1	1	3	3	440000	20000000
Q9UKL0_RCOR1_HUMAN	RCOR1	53	1	1	3	3	1200000	3400000
P63208_SKP1_HUMAN	SKP1	18.65	1	1	3	3	860000	8300000
Q9H9P8_L2HDH_HUMAN	L2HGDH	50.28	1	1	3	3	1000000	4400000
Q9NVN8_GNL3L_HUMAN	GNL3L	65.53	1	1	3	3	620000	4200000
Q969X5_ERGI1_HUMAN	ERGIC1	32.57	1	1	3	3	1100000	6600000
O60934_NBN_HUMAN	NBN	84.91	0	0	3	3	0	13000000
Q7KZI7_MARK2_HUMAN	MARK2	87.86	0	0	3	3	0	13000000
P57088_TMM33_HUMAN	TMEM33	27.96	2	2	2	3	8000000	32000000
A6NHL2_TBAL3_HUMAN	TUBAL3	49.88	2	2	2	3	27000000	38000000
P62913_RL11_HUMAN	RPL11	20.24	2	2	2	3	110000000	110000000
Q9UJ14_GGT7_HUMAN	GGT7	70.42	1	1	2	3	65000	3300000
Q58FG0_HS905_HUMAN	HSP90AA5P	38.71	0	0	3	3	0	240000000
Q9NRZ9_HELLS_HUMAN	HELLS	97.01	0	0	3	3	0	12000000
O00411_RPOM_HUMAN	POLRMT	138.53	0	0	3	3	0	3400000
Q8TD19_NEK9_HUMAN	NEK9	107.1	1	1	3	3	1100000	7000000
O14773_TPP1_HUMAN	TPP1	61.21	0	0	3	3	0	26000000
Q9P2I0_CPSF2_HUMAN	CPSF2	88.43	0	0	3	3	0	18000000
O00233_PSMD9_HUMAN	PSMD9	24.67	0	0	3	3	0	19000000
Q9UJV9_DDX41_HUMAN	DDX41	69.79	0	0	3	3	0	15000000
Q92538_GBF1_HUMAN	GBF1	206.31	0	0	3	3	0	93000000
P05386_RLA1_HUMAN	RPLP1	11.51	1	1	2	3	13000000	75000000
P62807_H2B1C_HUMAN	HIST1H2BC	13.9	2	4	2	3	84000000	160000000
P19404_NDUV2_HUMAN	NDUFV2	27.37	0	0	3	3	0	18000000
Q9GZS3_WDR61_HUMAN	WDR61	33.56	0	0	3	3	0	8300000
O00471_EXOC5_HUMAN	EXOC5	81.8	0	0	3	3	0	4400000
Q66K74_MAP1S_HUMAN	MAP1S	112.14	0	0	3	3	0	7100000
Q96TC7_RMD3_HUMAN	RMDN3	52.09	0	0	3	3	0	9100000
Q02750_MP2K1_HUMAN	MAP2K1	43.41	0	0	3	3	0	20000000
Q5SW79_CE170_HUMAN	CEP170	175.19	0	0	3	3	0	13000000
Q16637_SMN_HUMAN	SMN1	31.83	1	1	2	3	830000	7500000
O15446_RPA34_HUMAN	CD3EAP	54.95	0	0	2	3	0	2700000
P82673_RT35_HUMAN	MRPS35	36.82	0	0	2	3	0	3800000
Q15185_TEBP_HUMAN	PTGES3	18.69	0	0	1	3	0	890000
Q15054_DPOD3_HUMAN	POLD3	51.37	2	2	2	2	6600000	19000000
O00159_MYO1C_HUMAN	MYO1C	121.61	10	10	2	2	15000000	2100000
Q16891_MIC60_HUMAN	IMMT	83.63	6	6	2	2	10000000	5700000
Q8WUM0_NU133_HUMAN	NUP133	128.9	7	7	2	2	19000000	1200000
Q7L2E3_DHX30_HUMAN	DHX30	133.85	5	5	2	2	2500000	1000000
O43913_ORC5_HUMAN	ORC5	50.25	4	4	2	2	2800000	3400000
Q9H857_NT5D2_HUMAN	NT5DC2	60.68	3	3	2	2	1400000	2700000
Q00577_PURA_HUMAN	PURA	34.89	3	3	2	2	3100000	1700000
P62906_RL10A_HUMAN	RPL10A	24.82	5	5	2	2	42000000	70000000
O00165_HAX1_HUMAN	HAX1	31.6	5	5	2	2	6000000	2400000
Q9P0J0_NDUAD_HUMAN	NDUFA13	16.69	5	5	2	2	15000000	12000000
Q6NVV1_R13P3_HUMAN	RPL13AP3	12.13	5	5	2	2	80000000	43000000
Q71RC2_LARP4_HUMAN	LARP4	80.55	4	4	2	2	6600000	2900000
Q969Z0_TBRG4_HUMAN	TBRG4	70.69	4	4	2	2	5500000	12000000
Q9Y4W2_LAS1L_HUMAN	LAS1L	83.01	5	5	2	2	7600000	3600000
Q9NXS2_QPCTL_HUMAN	QPCTL	42.9	5	5	2	2	6200000	11000000
Q96AY3_FKB10_HUMAN	FKBP10	64.2	4	4	2	2	15000000	6900000
Q8IV08_PLD3_HUMAN	PLD3	54.67	4	4	2	2	8800000	12000000
P08579_RU2B_HUMAN	SNRPB2	25.47	4	4	2	2	33000000	86000000
P19447_ERCC3_HUMAN	ERCC3	89.22	4	4	2	2	4300000	5200000
Q92947_GCDH_HUMAN	GCDH	48.1	5	5	2	2	7600000	3600000
Q9UI26_IPO11_HUMAN	IPO11	112.46	3	3	2	2	1100000	3800000
P50416_CPT1A_HUMAN	CPT1A	88.31	3	3	2	2	2600000	6500000
P57678_GEMI4_HUMAN	GEMIN4	119.96	3	3	2	2	2400000	2400000
P04062_GLCM_HUMAN	GBA	59.68	3	3	2	2	3700000	1800000
O75718_CRTAP_HUMAN	CRTAP	46.53	4	4	2	2	7400000	7000000
Q00587_BORG5_HUMAN	CDC42EP1	40.27	4	4	2	2	5300000	5200000
P08574_CY1_HUMAN	CYC1	35.4	4	4	2	2	20000000	46000000
P40763_STAT3_HUMAN	STAT3	88.01	3	3	2	2	3200000	5800000
Q9H173_SIL1_HUMAN	SIL1	52.05	3	3	2	2	3300000	7700000
P00338_LDHA_HUMAN	LDHA	36.67	4	4	2	2	10000000	8900000
P49419_AL7A1_HUMAN	ALDH7A1	58.45	2	2	2	2	3000000	6700000
P46776_RL27A_HUMAN	RPL27A	16.55	2	2	2	2	75000000	56000000
Q00535_CDK5_HUMAN	CDK5	33.28	2	2	2	2	1000000	9300000
P20339_RAB5A_HUMAN	RAB5A	23.64	2	2	2	2	760000	10000000
P50914_RL14_HUMAN	RPL14	23.42	2	2	2	2	42000000	46000000
Q9Y3Y2_CHTOP_HUMAN	CHTOP	26.38	2	2	2	2	3500000	6700000
Q9BRJ6_CG050_HUMAN	C7orf50	22.07	2	2	2	2	4400000	6200000
O60361_NDK8_HUMAN	NME2P1	15.52	2	2	2	2	4200000	13000000
P11171_41_HUMAN	EPB41	96.96	2	2	2	2	4900000	9500000
Q6NUK1_SCMC1_HUMAN	SLC25A24	53.32	2	2	2	2	5700000	5200000
Q13595_TRA2A_HUMAN	TRA2A	32.67	2	2	2	2	2600000	4800000
Q13418_ILK_HUMAN	ILK	51.39	2	2	2	2	2100000	5800000
Q96GM5_SMRD1_HUMAN	SMARCD1	58.2	2	2	2	2	13000000	1800000
Q7Z3K3_POGZ_HUMAN	POGZ	155.24	2	2	2	2	1000000	2800000
P55039_DRG2_HUMAN	DRG2	40.72	2	2	2	2	760000	7300000
Q96JJ7_TMX3_HUMAN	TMX3	51.84	2	2	2	2	2900000	5900000
P45985_MP2K4_HUMAN	MAP2K4	44.26	2	2	2	2	1500000	3900000
P50897_PPT1_HUMAN	PPT1	34.17	2	2	2	2	7100000	17000000
O94766_B3GA3_HUMAN	B3GAT3	37.1	2	2	2	2	1900000	3400000
P30825_CTR1_HUMAN	SLC7A1	67.59	2	2	2	2	2000000	3600000
P42356_PI4KA_HUMAN	PI4KA	231.17	2	2	2	2	850000	1700000
Q9NY93_DDX56_HUMAN	DDX56	61.55	2	2	2	2	2100000	2800000
Q92615_LAR4B_HUMAN	LARP4B	80.5	2	2	2	2	2600000	4600000
P61289_PSME3_HUMAN	PSME3	29.49	2	2	2	2	980000	37000000
Q8WX92_NELFB_HUMAN	NELFB	65.66	2	2	2	2	750000	1500000
P18074_ERCC2_HUMAN	ERCC2	86.85	2	2	2	2	970000	4400000
O75027_ABCB7_HUMAN	ABCB7	82.59	3	3	2	2	4200000	3200000
P52294_IMA5_HUMAN	KPNA1	60.18	3	3	2	2	4700000	4500000
Q96GC5_RM48_HUMAN	MRPL48	23.92	2	2	2	2	4100000	10000000
O43772_MCAT_HUMAN	SLC25A20	32.92	3	3	2	2	3800000	5300000
O00203_AP3B1_HUMAN	AP3B1	121.24	2	2	2	2	2500000	3100000
P62491_RB11A_HUMAN	RAB11A	24.38	3	3	2	2	6400000	11000000
GFP_Aequorea		26.87	3	3	2	2	5100000	3900000
P62987_RL40_HUMAN	UBA52	14.72	3	3	2	2	34000000	29000000
Q9UH62_ARMX3_HUMAN	ARMCX3	42.47	2	2	2	2	1800000	8200000
O00303_EIF3F_HUMAN	EIF3F	37.54	2	2	2	2	6100000	5000000
Q92598_HS105_HUMAN	HSPH1	96.8	2	2	2	2	2900000	5300000
Q13363_CTBP1_HUMAN	CTBP1	47.51	3	3	2	2	3700000	5000000
Q14694_UBP10_HUMAN	USP10	87.08	2	2	2	2	3300000	7200000
Q9BYD2_RM09_HUMAN	MRPL9	30.22	3	4	2	2	13000000	12000000
O43929_ORC4_HUMAN	ORC4	50.35	2	2	2	2	7000000	4200000
Q8IWA0_WDR75_HUMAN	WDR75	94.44	2	2	2	2	710000	3000000
Q15637_SF01_HUMAN	SF1	68.29	3	3	2	2	800000	2000000
P42166_LAP2A_HUMAN	TMPO	75.45	3	3	2	2	9700000	24000000
Q9Y2Q3_GSTK1_HUMAN	GSTK1	25.48	3	3	2	2	6300000	13000000
Q14558_KPRA_HUMAN	PRPSAP1	39.37	3	3	2	2	4300000	4900000
Q9Y2P8_RCL1_HUMAN	RCL1	40.82	3	3	2	2	4000000	8200000
Q9UEW8_STK39_HUMAN	STK39	59.44	3	3	2	2	1900000	6000000
Q9Y399_RT02_HUMAN	MRPS2	33.23	3	3	2	2	5800000	11000000
Q5T9A4_ATD3B_HUMAN	ATAD3B	72.53	2	2	2	2	4500000	5100000
O14828_SCAM3_HUMAN	SCAMP3	38.26	2	2	2	2	7900000	8400000
Q9Y3I1_FBX7_HUMAN	FBXO7	58.47	2	2	2	2	1400000	2900000
Q9NQ55_SSF1_HUMAN	PPAN	53.16	1	1	2	2	1400000	5400000
Q13185_CBX3_HUMAN	CBX3	20.8	2	2	2	2	3600000	8200000
P40616_ARL1_HUMAN	ARL1	20.4	3	3	2	2	8400000	9000000
P46734_MP2K3_HUMAN	MAP2K3	39.29	3	3	2	2	2800000	4400000
P13473_LAMP2_HUMAN	LAMP2	44.93	3	3	2	2	11000000	24000000
P48651_PTSS1_HUMAN	PTDSS1	55.49	3	3	2	2	2300000	2700000
O00743_PPP6_HUMAN	PPP6C	35.12	3	3	2	2	2200000	3600000
P61019_RAB2A_HUMAN	RAB2A	23.53	3	3	2	2	4300000	4900000
Q9BVG4_PBDC1_HUMAN	PBDC1	26.04	3	3	2	2	7000000	14000000
Q8WVB6_CTF18_HUMAN	CHTF18	107.32	2	2	2	2	760000	5300000
Q12800_TFCP2_HUMAN	TFCP2	57.22	2	2	2	2	1800000	5600000
Q9HB40_RISC_HUMAN	SCPEP1	50.8	2	2	2	2	260000	1300000
Q06587_RING1_HUMAN	RING1	42.4	2	2	2	2	2900000	7900000
Q5VTL8_PR38B_HUMAN	PRPF38B	64.43	2	2	2	2	1600000	6900000
Q05193_DYN1_HUMAN	DNM1	97.35	2	2	2	2	4400000	11000000
Q9NZ45_CISD1_HUMAN	CISD1	12.19	2	2	2	2	6900000	24000000
Q9HDC9_APMAP_HUMAN	APMAP	46.45	2	2	2	2	3400000	11000000
P60866_RS20_HUMAN	RPS20	13.36	2	2	2	2	55000000	24000000
Q15165_PON2_HUMAN	PON2	39.37	2	2	2	2	1100000	3100000
Q96KA5_CLP1L_HUMAN	CLPTM1L	62.19	2	2	2	2	2700000	4700000
Q7L8L6_FAKD5_HUMAN	FASTKD5	86.52	2	2	2	2	540000	1100000
Q92522_H1X_HUMAN	H1FX	22.47	2	2	2	2	9400000	19000000
Q9NWU5_RM22_HUMAN	MRPL22	23.63	2	2	2	2	4800000	9400000
Q96GA3_LTV1_HUMAN	LTV1	54.82	2	2	2	2	4300000	3500000
Q7LG56_RIR2B_HUMAN	RRM2B	40.71	2	2	2	2	980000	2100000
P63104_1433Z_HUMAN	YWHAZ	27.73	1	1	2	2	2100000	4100000
P08754_GNAI3_HUMAN	GNAI3	40.51	2	2	2	2	1700000	6400000
O95168_NDUB4_HUMAN	NDUFB4	15.2	2	2	2	2	11000000	39000000
P35268_RL22_HUMAN	RPL22	14.78	2	2	2	2	25000000	25000000
P46783_RS10_HUMAN	RPS10	18.89	2	2	2	2	7300000	8100000
O75351_VPS4B_HUMAN	VPS4B	49.27	2	2	2	2	1100000	3800000
Q9NX14_NDUBB_HUMAN	NDUFB11	17.31	2	2	2	2	7500000	5800000
P56385_ATP5I_HUMAN	ATP5I	7.93	2	2	2	2	14000000	30000000
KV2A7_MOUSE		12.27	2	2	2	2	55000000	130000000
Q5TA45_INT11_HUMAN	CPSF3L	67.62	2	2	2	2	4300000	7500000
P62136_PP1A_HUMAN	PPP1CA	37.49	2	2	2	2	2000000	3700000
O15381_NVL_HUMAN	NVL	94.99	2	2	2	2	1700000	5200000
Q9UIF9_BAZ2A_HUMAN	BAZ2A	211.07	2	2	2	2	3100000	2300000
Q00403_TF2B_HUMAN	GTF2B	34.81	1	1	2	2	480000	2500000
O60506_HNRPQ_HUMAN	SYNCRIP	69.56	2	2	2	2	1500000	7300000
Q9BTE7_DCNL5_HUMAN	DCUN1D5	27.49	1	1	2	2	730000	5500000
Q9GZT4_SRR_HUMAN	SRR	36.54	2	2	2	2	2700000	4500000
Q13409_DC1I2_HUMAN	DYNC1I2	71.41	2	2	2	2	4300000	12000000
Q8NAV1_PR38A_HUMAN	PRPF38A	37.45	1	1	2	2	610000	5100000
Q9UBB6_NCDN_HUMAN	NCDN	78.81	2	2	2	2	2700000	5400000
P27348_1433T_HUMAN	YWHAQ	27.75	2	4	1	2	2600000	11000000
P15927_RFA2_HUMAN	RPA2	29.23	2	2	2	2	1500000	4300000
O14880_MGST3_HUMAN	MGST3	16.51	2	2	2	2	7800000	13000000
A6NHR9_SMHD1_HUMAN	SMCHD1	226.23	2	2	2	2	600000	1800000
P62318_SMD3_HUMAN	SNRPD3	13.91	2	2	2	2	11000000	17000000
Q9UDX5_MTFP1_HUMAN	MTFP1	18	1	1	2	2	2500000	4200000
P49590_SYHM_HUMAN	HARS2	56.85	1	1	2	2	1700000	4700000
Q9Y4P3_TBL2_HUMAN	TBL2	49.77	1	1	2	2	1100000	4600000
Q9H0U4_RAB1B_HUMAN	RAB1B	22.16	1	1	2	2	1900000	5600000
O15260_SURF4_HUMAN	SURF4	30.37	1	1	2	2	780000	5800000
O95071_UBR5_HUMAN	UBR5	309.16	1	1	2	2	110000	3000000
Q9Y2I8_WDR37_HUMAN	WDR37	54.63	1	1	2	2	1100000	4200000
Q15019_SEPT2_HUMAN	"SEPT2"	41.46	1	1	2	2	3300000	4000000
Q13232_NDK3_HUMAN	NME3	19	1	1	2	2	1500000	15000000
P37268_FDFT_HUMAN	FDFT1	48.08	1	1	2	2	830000	4300000
P61009_SPCS3_HUMAN	SPCS3	20.3	0	0	2	2	0	7400000
Q02543_RL18A_HUMAN	RPL18A	20.75	0	0	2	2	0	10000000
Q9NVV4_PAPD1_HUMAN	MTPAP	66.13	0	0	2	2	0	4600000
Q01167_FOXK2_HUMAN	FOXK2	69.02	0	0	2	2	0	11000000
P29803_ODPAT_HUMAN	PDHA2	42.91	1	1	1	2	4300000	21000000
Q9UN37_VPS4A_HUMAN	VPS4A	48.87	0	0	2	2	0	17000000
P16989_YBOX3_HUMAN	YBX3	40.07	1	1	1	2	630000	2300000
Q9Y3F4_STRAP_HUMAN	STRAP	38.41	0	0	2	2	0	3900000
O15091_MRRP3_HUMAN	KIAA0391	67.27	1	1	2	2	340000	1600000
P51153_RAB13_HUMAN	RAB13	22.76	1	1	2	2	1700000	9200000
Q53FT3_HIKES_HUMAN	C11orf73	21.61	1	1	2	2	2200000	8400000
P30049_ATPD_HUMAN	ATP5D	17.48	1	1	2	2	1700000	27000000
Q9P253_VPS18_HUMAN	VPS18	110.12	1	1	2	2	310000	2200000
P63244_GBLP_HUMAN	GNB2L1	35.05	1	1	2	2	3500000	7400000
P61006_RAB8A_HUMAN	RAB8A	23.65	1	1	2	2	1100000	2500000
Q99661_KIF2C_HUMAN	KIF2C	81.26	1	1	2	2	1700000	5300000
Q9H061_T126A_HUMAN	TMEM126A	21.51	1	1	2	2	270000	4300000
Q99707_METH_HUMAN	MTR	140.44	1	1	2	2	720000	4400000
Q6PIW4_FIGL1_HUMAN	FIGNL1	74.03	1	1	2	2	4900000	9100000
Q8TCJ2_STT3B_HUMAN	STT3B	93.61	1	1	2	2	3200000	10000000
P62304_RUXE_HUMAN	SNRPE	10.8	1	1	2	2	5800000	25000000
B8ZZA8_B8ZZA8_HUMAN	GLS	18.62	1	1	2	2	2900000	11000000
Q7L5D6_GET4_HUMAN	GET4	36.48	0	0	2	2	0	7300000
P51617_IRAK1_HUMAN	IRAK1	76.49	0	0	2	2	0	3600000
Q6KC79_NIPBL_HUMAN	NIPBL	315.85	0	0	2	2	0	4900000
Q86T24_KAISO_HUMAN	ZBTB33	74.44	0	0	2	2	0	2800000
O43432_IF4G3_HUMAN	EIF4G3	176.54	0	0	2	2	0	4300000
P38935_SMBP2_HUMAN	IGHMBP2	109.08	0	0	2	2	0	5000000
Q2VIR3_IF2GL_HUMAN	EIF2S3L	51.2	0	0	2	2	0	15000000
Q9BSJ2_GCP2_HUMAN	TUBGCP2	102.47	0	0	2	2	0	3900000
O60502_OGA_HUMAN	MGEA5	102.85	0	0	2	2	0	1800000
Q9BYD1_RM13_HUMAN	MRPL13	20.68	0	0	2	2	0	4100000
Q96L21_RL10L_HUMAN	RPL10L	24.5	0	0	2	2	0	19000000
Q9GZS1_RPA49_HUMAN	POLR1E	53.93	0	0	2	2	0	3000000
Q96RU2_UBP28_HUMAN	USP28	122.41	0	0	2	2	0	4100000
Q9ULJ3_ZBT21_HUMAN	ZBTB21	118.8	0	0	2	2	0	1700000
Q7Z7H5_TMED4_HUMAN	TMED4	25.93	0	0	2	2	0	8200000
Q9H2M9_RBGPR_HUMAN	RAB3GAP2	155.89	0	0	2	2	0	4600000
Q99623_PHB2_HUMAN	PHB2	33.28	0	0	2	2	0	2800000
O14657_TOR1B_HUMAN	TOR1B	37.95	0	0	2	2	0	8800000
Q9BRK5_CAB45_HUMAN	SDF4	41.78	0	0	2	2	0	11000000
Q9BQE3_TBA1C_HUMAN	TUBA1C	49.86	0	0	2	2	0	5100000
Q9Y673_ALG5_HUMAN	ALG5	36.92	0	0	2	2	0	5400000
P33121_ACSL1_HUMAN	ACSL1	77.89	0	0	2	2	0	2400000
O00255_MEN1_HUMAN	MEN1	67.98	0	0	2	2	0	6500000
Q9NWK9_BCD1_HUMAN	ZNHIT6	53.88	0	0	2	2	0	6200000
Q12874_SF3A3_HUMAN	SF3A3	58.81	0	0	2	2	0	6900000
Q9UI09_NDUAC_HUMAN	NDUFA12	17.1	0	0	2	2	0	24000000
P29590_PML_HUMAN	PML	97.49	0	0	2	2	0	2000000
Q96JH7_VCIP1_HUMAN	VCPIP1	134.24	0	0	2	2	0	4600000
P22570_ADRO_HUMAN	FDXR	53.8	0	0	2	2	0	3000000
Q13309_SKP2_HUMAN	SKP2	47.73	0	0	2	2	0	2000000
Q96JG6_CC132_HUMAN	CCDC132	111.1	0	0	2	2	0	2400000
Q15047_SETB1_HUMAN	SETDB1	143.07	0	0	2	2	0	1000000
Q9H3P2_NELFA_HUMAN	NELFA	57.24	0	0	2	2	0	9000000
Q9H269_VPS16_HUMAN	VPS16	94.63	0	0	2	2	0	5300000
Q8WXI9_P66B_HUMAN	GATAD2B	65.22	0	0	2	2	0	6800000
Q99943_PLCA_HUMAN	AGPAT1	31.7	0	0	2	2	0	2100000
Q5VW36_FOCAD_HUMAN	FOCAD	199.94	0	0	2	2	0	710000
P63096_GNAI1_HUMAN	GNAI1	40.34	0	0	2	2	0	14000000
P38571_LICH_HUMAN	LIPA	45.39	0	0	2	2	0	2000000
Q969X6_CIR1A_HUMAN	CIRH1A	76.84	0	0	2	2	0	1900000
Q9Y4B4_ARIP4_HUMAN	RAD54L2	162.67	0	0	2	2	0	5500000
P09001_RM03_HUMAN	MRPL3	38.61	1	1	2	2	1700000	5500000
Q8N684_CPSF7_HUMAN	CPSF7	52.02	1	1	2	2	1300000	9000000
Q9P2W9_STX18_HUMAN	STX18	38.65	1	1	2	2	340000	1800000
Q9UBD5_ORC3_HUMAN	ORC3	82.2	1	1	2	2	860000	2800000
Q6ZXV5_TMTC3_HUMAN	TMTC3	103.94	1	1	2	2	490000	3800000
O14967_CLGN_HUMAN	CLGN	69.99	1	1	2	2	1200000	5400000
P04899_GNAI2_HUMAN	GNAI2	40.43	1	1	2	2	1200000	4900000
Q9Y6V7_DDX49_HUMAN	DDX49	54.19	1	1	2	2	580000	2000000
O43823_AKAP8_HUMAN	AKAP8	76.06	1	1	2	2	1300000	5500000
Q9UFC0_LRWD1_HUMAN	LRWD1	70.82	1	1	2	2	900000	5300000
O43920_NDUS5_HUMAN	NDUFS5	12.51	1	1	2	2	3500000	12000000
Q15022_SUZ12_HUMAN	SUZ12	83	1	1	2	2	690000	4700000
P49770_EI2BB_HUMAN	EIF2B2	38.96	1	1	2	2	940000	5700000
P08559_ODPA_HUMAN	PDHA1	43.27	1	1	2	2	2400000	6600000
Q16186_ADRM1_HUMAN	ADRM1	42.13	1	1	2	2	1500000	9300000
Q99519_NEUR1_HUMAN	NEU1	45.44	1	1	2	2	1000000	5300000
P25789_PSA4_HUMAN	PSMA4	29.47	1	1	2	2	1600000	6100000
Q15526_SURF1_HUMAN	SURF1	33.31	1	1	2	2	1000000	4000000
Q86UT6_NLRX1_HUMAN	NLRX1	107.55	1	1	2	2	200000	4000000
Q96DH6_MSI2H_HUMAN	MSI2	35.17	0	0	2	2	0	4700000
Q99504_EYA3_HUMAN	EYA3	62.62	0	0	2	2	0	1100000
Q8NB90_SPAT5_HUMAN	SPATA5	97.84	0	0	2	2	0	1900000
Q9Y5B6_PAXB1_HUMAN	PAXBP1	104.74	0	0	2	2	0	4500000
P12956_XRCC6_HUMAN	XRCC6	69.8	0	0	2	2	0	3100000
Q15910_EZH2_HUMAN	EZH2	85.31	0	0	2	2	0	2800000
Q96T58_MINT_HUMAN	SPEN	402	0	0	1	2	0	1900000
Q5VZ89_DEN4C_HUMAN	DENND4C	186.74	0	0	1	2	0	2500000
Q8NDZ2_SIMC1_HUMAN	SIMC1	96.78	0	0	1	2	0	1100000
Q96DI7_SNR40_HUMAN	SNRNP40	39.29	0	0	1	2	0	7100000
Q96RY7_IF140_HUMAN	IFT140	165.09	0	0	1	2	0	24000000
P49736_MCM2_HUMAN	MCM2	101.83	1	1	1	1	1500000	3400000
Q9BY77_PDIP3_HUMAN	POLDIP3	46.06	3	3	1	1	5100000	1500000
O75419_CDC45_HUMAN	CDC45	65.53	0	0	1	1	0	1700000
P56545_CTBP2_HUMAN	CTBP2	48.91	0	0	1	1	0	3500000
Q9Y3L5_RAP2C_HUMAN	RAP2C	20.73	1	1	1	1	250000	640000
Q9UNL2_SSRG_HUMAN	SSR3	21.07	1	1	1	1	3600000	7000000
K7EM38_K7EM38_HUMAN	ACTG1	14.51	1	1	1	1	6300000	9800000
Q9BVA1_TBB2B_HUMAN	TUBB2B	49.92	1	1	1	1	18000000	47000000
Q9NXW2_DJB12_HUMAN	DNAJB12	41.79	1	1	1	1	880000	2700000
P62070_RRAS2_HUMAN	RRAS2	23.38	1	1	1	1	800000	2600000
Q9UBF1_MAGC2_HUMAN	MAGEC2	41.14	1	1	1	1	200000	550000
Q8N3U4_STAG2_HUMAN	STAG2	141.24	0	0	1	1	0	870000
Q9Y3B4_SF3B6_HUMAN	SF3B6	14.58	1	1	1	1	6400000	12000000
Q9GZT3_SLIRP_HUMAN	SLIRP	12.34	1	1	1	1	2200000	9300000
Q9NWX5_ASB6_HUMAN	ASB6	47.11	1	1	1	1	570000	1100000
Q96QD9_UIF_HUMAN	FYTTD1	35.8	1	1	1	1	1200000	700000
P12081_SYHC_HUMAN	HARS	57.37	1	1	1	1	510000	3900000
Q02218_ODO1_HUMAN	OGDH	115.86	1	1	1	1	33000	620000
Q9Y3P9_RBGP1_HUMAN	RABGAP1	121.66	1	1	1	1	52000	1800000
P53350_PLK1_HUMAN	PLK1	68.21	1	1	1	1	410000	2400000
Q9P031_TAP26_HUMAN	CCDC59	28.65	1	1	1	1	1200000	1900000
Q9BZF1_OSBL8_HUMAN	OSBPL8	101.13	2	2	1	1	2000000	4800000
P20340_RAB6A_HUMAN	RAB6A	23.58	2	2	1	1	5200000	5400000
Q8NFH5_NUP53_HUMAN	NUP35	34.75	2	2	1	1	3200000	5400000
Q9HD33_RM47_HUMAN	MRPL47	29.43	2	2	1	1	2300000	2200000
Q5JTH9_RRP12_HUMAN	RRP12	143.61	2	2	1	1	3200000	5800000
Q16352_AINX_HUMAN	INA	55.36	1	1	1	1	7700000	7900000
O43542_XRCC3_HUMAN	XRCC3	37.83	1	1	1	1	660000	350000
O00178_GTPB1_HUMAN	GTPBP1	72.41	2	2	1	1	1200000	2100000
J3KN66_J3KN66_HUMAN	TOR1AIP1	67.78	1	1	1	1	1900000	7000000
Q9Y3D9_RT23_HUMAN	MRPS23	21.76	1	1	1	1	1100000	3200000
P52429_DGKE_HUMAN	DGKE	63.88	1	1	1	1	970000	1400000
P47914_RL29_HUMAN	RPL29	17.74	1	1	1	1	2300000	1400000
Q9NTX5_ECHD1_HUMAN	ECHDC1	33.68	1	1	1	1	440000	1000000
Q7Z7F7_RM55_HUMAN	MRPL55	15.12	1	1	1	1	1400000	1800000
Q86UY6_NAA40_HUMAN	NAA40	27.18	1	1	1	1	880000	1500000
P43003_EAA1_HUMAN	SLC1A3	59.53	1	1	1	1	500000	810000
Q9UNH6_SNX7_HUMAN	SNX7	45.27	0	0	1	1	0	1800000
Q4G148_GXLT1_HUMAN	GXYLT1	50.53	1	1	1	1	170000	850000
P00846_ATP6_HUMAN	MT-ATP6	24.8	1	1	1	1	7200000	14000000
Q9BU61_NDUF3_HUMAN	NDUFAF3	20.34	1	1	1	1	900000	2000000
P78318_IGBP1_HUMAN	IGBP1	39.2	1	1	1	1	450000	1500000
Q9UN30_SCML1_HUMAN	SCML1	37.42	1	1	1	1	690000	1500000
Q9HCE1_MOV10_HUMAN	MOV10	113.6	1	1	1	1	1100000	3000000
Q9Y4P1_ATG4B_HUMAN	ATG4B	44.27	0	0	1	1	0	310000
Q99653_CHP1_HUMAN	CHP1	22.44	1	1	1	1	870000	4800000
P43897_EFTS_HUMAN	TSFM	35.37	1	1	1	1	880000	2300000
Q8TBP6_S2540_HUMAN	SLC25A40	38.1	1	1	1	1	1300000	6600000
P49721_PSB2_HUMAN	PSMB2	22.82	1	1	1	1	480000	1700000
Q9UPQ3_AGAP1_HUMAN	AGAP1	94.41	1	1	1	1	810000	1200000
Q9UID3_VPS51_HUMAN	VPS51	85.99	1	1	1	1	290000	1500000
Q13188_STK3_HUMAN	STK3	56.26	0	0	1	1	0	1600000
Q9H488_OFUT1_HUMAN	POFUT1	43.93	1	1	1	1	2200000	6400000
P25686_DNJB2_HUMAN	DNAJB2	35.56	1	1	1	1	5800000	22000000
P62306_RUXF_HUMAN	SNRPF	9.72	1	1	1	1	5300000	12000000
Q16650_TBR1_HUMAN	TBR1	74.01	1	1	1	1	7100000	23000000
Q86UP8_GTD2A_HUMAN	GTF2IRD2	107.16	1	1	1	1	1600000	3800000
Q02880_TOP2B_HUMAN	TOP2B	183.15	1	1	1	1	1700000	2500000
P62917_RL8_HUMAN	RPL8	28.01	1	1	1	1	5500000	7700000
O75352_MPU1_HUMAN	MPDU1	26.62	1	1	1	1	900000	3800000
Q9H9J2_RM44_HUMAN	MRPL44	37.51	1	1	1	1	240000	480000
P14859_PO2F1_HUMAN	POU2F1	76.43	1	1	1	1	420000	1200000
P30048_PRDX3_HUMAN	PRDX3	27.68	1	1	1	1	760000	2900000
Q9Y285_SYFA_HUMAN	FARSA	57.53	1	1	1	1	480000	1700000
O60488_ACSL4_HUMAN	ACSL4	79.14	1	1	1	1	1000000	4400000
Q96BR5_COA7_HUMAN	COA7	25.69	2	2	1	1	4500000	3300000
Q9UKF6_CPSF3_HUMAN	CPSF3	77.44	2	2	1	1	1600000	2600000
O95104_SFR15_HUMAN	SCAF4	125.79	2	2	1	1	1500000	2100000
O43264_ZW10_HUMAN	ZW10	88.77	1	1	1	1	500000	1300000
P61923_COPZ1_HUMAN	COPZ1	20.19	1	1	1	1	200000	820000
Q92769_HDAC2_HUMAN	HDAC2	55.33	2	2	1	1	1600000	760000
Q9H845_ACAD9_HUMAN	ACAD9	68.72	1	1	1	1	260000	2500000
O60684_IMA7_HUMAN	KPNA6	59.99	2	2	1	1	3700000	3700000
Q969G3_SMCE1_HUMAN	SMARCE1	46.62	1	1	1	1	2700000	1900000
Q9Y2R0_COA3_HUMAN	COA3	11.72	1	1	1	1	3000000	7700000
Q9NWY4_CD027_HUMAN	C4orf27	39.41	1	1	1	1	1400000	1200000
Q8IZ81_ELMD2_HUMAN	ELMOD2	34.94	1	1	1	1	450000	3400000
P31946_1433B_HUMAN	YWHAB	28.06	1	1	1	1	1700000	2100000
Q8NE86_MCU_HUMAN	MCU	39.84	1	1	1	1	580000	1500000
Q5JPH6_SYEM_HUMAN	EARS2	58.65	1	1	1	1	360000	850000
Q53GS9_SNUT2_HUMAN	USP39	65.34	2	2	1	1	1500000	2400000
O60701_UGDH_HUMAN	UGDH	54.99	1	1	1	1	460000	1100000
P17661_DESM_HUMAN	DES	53.5	2	2	1	1	14000000	2500000
P29692_EF1D_HUMAN	EEF1D	31.1	1	1	1	1	3900000	1300000
Q96SI9_STRBP_HUMAN	STRBP	73.61	2	2	1	1	2300000	3200000
Q3SXM5_HSDL1_HUMAN	HSDL1	36.98	2	2	1	1	5500000	4400000
Q9H8H0_NOL11_HUMAN	NOL11	81.07	2	2	1	1	3900000	9800000
Q9NP97_DLRB1_HUMAN	DYNLRB1	10.91	2	2	1	1	2200000	1400000
P58004_SESN2_HUMAN	SESN2	54.46	2	2	1	1	1500000	1600000
P30443_1A01_HUMAN	HLA-A	40.82	2	2	1	1	5400000	5200000
Q5JNZ5_RS26L_HUMAN	RPS26P11	12.99	2	2	1	1	70000000	52000000
Q9BUL8_PDC10_HUMAN	PDCD10	24.69	2	2	1	1	2800000	8200000
O00422_SAP18_HUMAN	SAP18	17.55	2	2	1	1	660000	330000
O00139_KIF2A_HUMAN	KIF2A	79.9	1	2	1	1	900000	2200000
Q96GX5_GWL_HUMAN	MASTL	97.26	2	2	1	1	3000000	770000
O43390_HNRPR_HUMAN	HNRNPR	70.9	2	2	1	1	2100000	1100000
P62820_RAB1A_HUMAN	RAB1A	22.66	2	2	1	1	4700000	6800000
Q8NFF5_FAD1_HUMAN	FLAD1	65.22	2	2	1	1	260000	430000
Q9Y5B9_SP16H_HUMAN	SUPT16H	119.84	5	5	1	1	6600000	1000000
P35579_MYH9_HUMAN	MYH9	226.39	5	5	1	1	4000000	730000
Q96BM9_ARL8A_HUMAN	ARL8A	21.4	5	5	1	1	9400000	2500000
P22413_ENPP1_HUMAN	ENPP1	104.86	4	4	1	1	2700000	740000
O00330_ODPX_HUMAN	PDHX	54.09	5	5	1	1	3900000	330000
P21796_VDAC1_HUMAN	VDAC1	30.75	4	5	1	1	17000000	4200000
Q96HS1_PGAM5_HUMAN	PGAM5	31.98	5	5	1	1	15000000	11000000
Q9H0S4_DDX47_HUMAN	DDX47	50.61	2	2	1	1	2700000	2200000
Q92665_RT31_HUMAN	MRPS31	45.29	4	4	1	1	5600000	1400000
Q9UII4_HERC5_HUMAN	HERC5	116.78	2	2	1	1	2000000	1100000
Q15386_UBE3C_HUMAN	UBE3C	123.84	2	2	1	1	810000	1600000
Q9UQR0_SCML2_HUMAN	SCML2	77.21	2	2	1	1	940000	2100000
Q9BV86_NTM1A_HUMAN	NTMT1	25.37	2	2	1	1	2600000	1500000
P32969_RL9_HUMAN	RPL9	21.85	2	2	1	1	6200000	3200000
Q86Y39_NDUAB_HUMAN	NDUFA11	14.84	2	2	1	1	5600000	1700000
O95674_CDS2_HUMAN	CDS2	51.38	2	4	1	1	1500000	1700000
O43795_MYO1B_HUMAN	MYO1B	131.9	4	4	1	1	4300000	560000
P62834_RAP1A_HUMAN	RAP1A	20.97	2	3	1	1	3700000	940000
O75190_DNJB6_HUMAN	DNAJB6	36.06	2	3	1	1	2400000	2500000
Q08945_SSRP1_HUMAN	SSRP1	81.02	4	4	1	1	5700000	1700000
Q13685_AAMP_HUMAN	AAMP	46.72	3	3	1	1	6100000	3500000
O00483_NDUA4_HUMAN	NDUFA4	9.36	3	3	1	1	22000000	26000000
P51648_AL3A2_HUMAN	ALDH3A2	54.81	3	3	1	1	5400000	1600000
P19338_NUCL_HUMAN	NCL	76.57	4	4	1	1	4500000	1400000
Q12907_LMAN2_HUMAN	LMAN2	40.2	4	4	1	1	4700000	3300000
Q66K14_TBC9B_HUMAN	TBC1D9B	140.44	3	3	1	1	1200000	1800000
P06280_AGAL_HUMAN	GLA	48.73	3	3	1	1	4800000	7000000
Q14739_LBR_HUMAN	LBR	70.66	4	4	1	1	7600000	1800000
Q8N442_GUF1_HUMAN	GUF1	74.28	3	3	1	1	2200000	900000
Q15120_PDK3_HUMAN	PDK3	46.91	3	3	1	1	1400000	1800000
Q6P5R6_RL22L_HUMAN	RPL22L1	14.6	3	3	1	1	46000000	3800000
Q9HC21_TPC_HUMAN	SLC25A19	35.49	2	3	1	1	1400000	4300000
Q96S52_PIGS_HUMAN	PIGS	61.62	2	2	1	1	2400000	900000
Q9BT22_ALG1_HUMAN	ALG1	52.48	2	2	1	1	1700000	1800000
Q9NPL8_TIDC1_HUMAN	TIMMDC1	32.16	3	3	1	1	1600000	1800000
Q9BT17_MTG1_HUMAN	MTG1	37.21	2	2	1	1	1300000	770000
P48643_TCPE_HUMAN	CCT5	59.63	2	2	1	1	1300000	1400000
Q13283_G3BP1_HUMAN	G3BP1	52.13	2	2	1	1	1700000	770000
Q7Z6Z7_HUWE1_HUMAN	HUWE1	481.59	3	3	1	1	1200000	2800000
O00506_STK25_HUMAN	STK25	48.08	2	2	1	1	5500000	2800000
Q6P4Q7_CNNM4_HUMAN	CNNM4	86.55	2	2	1	1	530000	580000
O75477_ERLN1_HUMAN	ERLIN1	38.9	3	3	1	1	13000000	3500000
P45954_ACDSB_HUMAN	ACADSB	47.46	2	3	1	1	4100000	3900000
P04406_G3P_HUMAN	GAPDH	36.03	2	2	1	1	770000	2100000
Q9NXF1_TEX10_HUMAN	TEX10	105.61	3	3	1	1	1700000	780000
Q5T035_CI129_HUMAN	C9orf129	20.7	0	0	1	1	0	3700000
Q7KZN9_COX15_HUMAN	COX15	46	3	3	1	1	2200000	130000
Q9Y5V3_MAGD1_HUMAN	MAGED1	86.11	3	3	1	1	8700000	17000000
Q13459_MYO9B_HUMAN	MYO9B	243.25	3	3	1	1	540000	1200000
P09622_DLDH_HUMAN	DLD	54.14	2	2	1	1	1500000	4100000
P51398_RT29_HUMAN	DAP3	45.54	2	2	1	1	790000	260000
Q8IXM3_RM41_HUMAN	MRPL41	15.37	1	2	1	1	1200000	1200000
P16591_FER_HUMAN	FER	94.58	3	3	1	1	4800000	4800000
Q13085_ACACA_HUMAN	ACACA	265.38	1	1	1	1	610000	1600000
O96017_CHK2_HUMAN	CHEK2	60.88	1	1	1	1	220000	2400000
Q13057_COASY_HUMAN	COASY	62.29	1	1	1	1	670000	910000
Q8NFH4_NUP37_HUMAN	NUP37	36.68	0	0	1	1	0	580000
O96000_NDUBA_HUMAN	NDUFB10	20.76	3	3	1	1	67000000	9000000
Q4G0J3_LARP7_HUMAN	LARP7	66.86	3	3	1	1	4100000	6400000
Q7L3T8_SYPM_HUMAN	PARS2	53.23	3	3	1	1	5400000	1200000
O60942_MCE1_HUMAN	RNGTT	68.51	1	2	1	1	1900000	980000
P23258_TBG1_HUMAN	TUBG1	51.14	3	3	1	1	3800000	5300000
Q92504_S39A7_HUMAN	SLC39A7	50.09	1	1	1	1	67000	1200000
Q15388_TOM20_HUMAN	TOMM20	16.29	1	1	1	1	290000	1900000
O14976_GAK_HUMAN	GAK	143.1	1	1	1	1	300000	720000
P30153_2AAA_HUMAN	PPP2R1A	65.27	1	1	1	1	430000	750000
A2A3N6_PIPSL_HUMAN	PIPSL	94.99	1	1	1	1	800000	3300000
Q99956_DUS9_HUMAN	DUSP9	41.84	1	1	1	1	420000	3200000
Q9H4A5_GLP3L_HUMAN	GOLPH3L	32.75	1	1	1	1	130000	560000
P14406_CX7A2_HUMAN	COX7A2	9.39	1	1	1	1	8300000	13000000
H7BXI1_H7BXI1_HUMAN	ESYT2	97.95	1	1	1	1	210000	1200000
Q5C9Z4_NOM1_HUMAN	NOM1	96.2	1	1	1	1	590000	970000
Q16822_PCKGM_HUMAN	PCK2	70.68	1	1	1	1	650000	2500000
Q9UBP6_TRMB_HUMAN	METTL1	31.45	1	1	1	1	250000	930000
P31040_SDHA_HUMAN	SDHA	72.65	1	1	1	1	380000	1200000
P04908_H2A1B_HUMAN	HIST1H2AB	14.13	1	1	1	1	34000000	88000000
Q9Y6B6_SAR1B_HUMAN	SAR1B	22.4	1	1	1	1	270000	430000
Q9NWB1_RFOX1_HUMAN	RBFOX1	42.76	1	1	1	1	1800000	5700000
O00571_DDX3X_HUMAN	DDX3X	73.2	1	1	1	1	2200000	4800000
Q6NTF9_RHBD2_HUMAN	RHBDD2	39.18	1	1	1	1	800000	1500000
Q8WVC6_DCAKD_HUMAN	DCAKD	26.53	1	1	1	1	300000	1000000
Q6PML9_ZNT9_HUMAN	SLC30A9	63.47	1	1	1	1	960000	3000000
Q96PU8_QKI_HUMAN	QKI	37.65	1	1	1	1	770000	3700000
P52789_HXK2_HUMAN	HK2	102.31	1	1	1	1	1000000	1700000
O95396_MOCS3_HUMAN	MOCS3	49.64	1	1	1	1	190000	650000
P78396_CCNA1_HUMAN	CCNA1	52.32	1	1	1	1	1400000	4000000
Q96BW9_TAM41_HUMAN	TAMM41	51.03	1	1	1	1	900000	2700000
P83916_CBX1_HUMAN	CBX1	21.4	1	1	1	1	2300000	5900000
Q5VT66_MARC1_HUMAN	2016-03-01	37.48	1	1	1	1	460000	850000
P52732_KIF11_HUMAN	KIF11	119.09	1	1	1	1	660000	1500000
Q9BYD3_RM04_HUMAN	MRPL4	34.9	1	1	1	1	3800000	6100000
Q86V85_GP180_HUMAN	GPR180	49.36	1	1	1	1	820000	900000
O43143_DHX15_HUMAN	DHX15	90.88	1	1	1	1	2000000	3000000
Q5JVF3_PCID2_HUMAN	PCID2	46	1	1	1	1	3600000	3700000
Q9NWM8_FKB14_HUMAN	FKBP14	24.16	1	1	1	1	41000	190000
Q12955_ANK3_HUMAN	ANK3	480.11	1	1	1	1	110000	390000
Q9P260_K1468_HUMAN	KIAA1468	134.55	1	1	1	1	340000	1100000
Q86YN1_DOPP1_HUMAN	DOLPP1	27.01	1	1	1	1	510000	820000
Q9Y3D6_FIS1_HUMAN	FIS1	16.93	1	1	1	1	1100000	2000000
Q8IXH7_NELFD_HUMAN	NELFCD	66.2	1	1	1	1	1000000	2200000
Q8N1F8_S11IP_HUMAN	STK11IP	121.33	1	1	1	1	86000	390000
Q16563_SYPL1_HUMAN	SYPL1	28.55	1	1	1	1	3800000	7800000
P41219_PERI_HUMAN	PRPH	53.62	1	1	1	1	9700000	8400000
P14649_MYL6B_HUMAN	MYL6B	22.75	1	1	1	1	6300000	8100000
Q14185_DOCK1_HUMAN	DOCK1	215.21	0	0	1	1	0	440000
P21964_COMT_HUMAN	COMT	30.02	1	1	1	1	880000	1700000
Q9UBS4_DJB11_HUMAN	DNAJB11	40.49	1	1	1	1	3400000	3700000
A2RTX5_SYTC2_HUMAN	TARSL2	92.59	1	1	1	1	660000	2300000
Q8N6L1_KTAP2_HUMAN	KRTCAP2	14.67	1	1	1	1	1200000	2200000
Q99643_C560_HUMAN	SDHC	18.6	1	1	1	1	3900000	5500000
Q96ER3_SAAL1_HUMAN	SAAL1	53.52	1	1	1	1	540000	1500000
P11166_GTR1_HUMAN	SLC2A1	54.05	1	1	1	1	500000	1000000
Q14165_MLEC_HUMAN	MLEC	32.21	0	0	1	1	0	850000
B4DY08_B4DY08_HUMAN	HNRNPC	31.95	0	0	1	1	0	14000000
O60830_TI17B_HUMAN	TIMM17B	18.26	0	0	1	1	0	4400000
Q9H2V7_SPNS1_HUMAN	SPNS1	56.59	0	0	1	1	0	1300000
O75529_TAF5L_HUMAN	TAF5L	66.11	0	0	1	1	0	280000
Q7Z4S6_KI21A_HUMAN	KIF21A	187.06	0	0	1	1	0	1100000
Q5T160_SYRM_HUMAN	RARS2	65.46	0	0	1	1	0	1200000
O75925_PIAS1_HUMAN	PIAS1	71.79	0	0	1	1	0	430000
O75928_PIAS2_HUMAN	PIAS2	68.2	0	0	1	1	0	560000
Q14746_COG2_HUMAN	COG2	83.16	0	0	1	1	0	850000
Q9Y224_CN166_HUMAN	C14orf166	28.05	0	0	1	1	0	930000
P50748_KNTC1_HUMAN	KNTC1	250.59	0	0	1	1	0	440000
Q63HN8_RN213_HUMAN	RNF213	591.03	0	0	1	1	0	140000
Q04917_1433F_HUMAN	YWHAH	28.2	0	0	1	1	0	2600000
Q9UMR2_DD19B_HUMAN	DDX19B	53.89	0	0	1	1	0	1200000
O94979_SC31A_HUMAN	SEC31A	132.93	0	0	1	1	0	810000
Q9NVX0_HAUS2_HUMAN	HAUS2	26.92	0	0	1	1	0	180000
D6RBZ0_D6RBZ0_HUMAN	HNRNPAB	35.66	0	0	1	1	0	6200000
Q9NSV4_DIAP3_HUMAN	DIAPH3	136.84	0	0	1	1	0	11000000
Q9BZG8_DPH1_HUMAN	DPH1	48.77	0	0	1	1	0	260000
Q9HAS0_NJMU_HUMAN	C17orf75	44.59	0	0	1	1	0	1100000
Q86YC2_PALB2_HUMAN	PALB2	131.21	0	0	1	1	0	2000000
Q96EK4_THA11_HUMAN	THAP11	34.43	0	0	1	1	0	2100000
C9JEY0_C9JEY0_HUMAN	HADHB	16.06	0	0	1	1	0	780000
Q68CZ2_TENS3_HUMAN	TNS3	155.17	0	0	1	1	0	1400000
O15270_SPTC2_HUMAN	SPTLC2	62.88	0	0	1	1	0	1600000
Q96ND0_F210A_HUMAN	FAM210A	30.76	0	0	1	1	0	1000000
Q9H5I1_SUV92_HUMAN	SUV39H2	46.65	0	0	1	1	0	4900000
Q969V4_TEKT1_HUMAN	TEKT1	48.25	0	0	1	1	0	880000
Q8NDF8_PAPD5_HUMAN	PAPD5	63.23	0	0	1	1	0	1100000
Q9HD45_TM9S3_HUMAN	TM9SF3	67.84	0	0	1	1	0	3600000
Q92901_RL3L_HUMAN	RPL3L	46.27	0	0	1	1	0	33000000
O94776_MTA2_HUMAN	MTA2	74.98	0	0	1	1	0	6500000
Q9Y383_LC7L2_HUMAN	LUC7L2	46.49	0	0	1	1	0	2300000
Q9HC07_TM165_HUMAN	TMEM165	34.88	0	0	1	1	0	2800000
P45973_CBX5_HUMAN	CBX5	22.21	0	0	1	1	0	2500000
P19387_RPB3_HUMAN	POLR2C	31.42	0	0	1	1	0	970000
O95503_CBX6_HUMAN	CBX6	43.87	0	0	1	1	0	790000
Q96BH1_RNF25_HUMAN	RNF25	51.19	0	0	1	1	0	390000
Q02539_H11_HUMAN	HIST1H1A	21.83	0	0	1	1	0	21000000
Q2NL82_TSR1_HUMAN	TSR1	91.75	0	0	1	1	0	970000
Q9Y6Y8_S23IP_HUMAN	SEC23IP	111.01	0	0	1	1	0	530000
C9JA93_C9JA93_HUMAN	TBC1D15	32.12	0	0	1	1	0	410000
P47985_UCRI_HUMAN	UQCRFS1	29.65	0	0	1	1	0	7700000
Q96IJ6_GMPPA_HUMAN	GMPPA	46.26	0	0	1	1	0	1300000
Q9BT25_HAUS8_HUMAN	HAUS8	44.83	0	0	1	1	0	310000
Q8TCX1_DC2L1_HUMAN	DYNC2LI1	39.6	0	0	1	1	0	900000
Q6UXV4_MIC27_HUMAN	APOOL	29.14	0	0	1	1	0	860000
Q9Y2Z4_SYYM_HUMAN	YARS2	53.17	0	0	1	1	0	270000
Q9HC98_NEK6_HUMAN	NEK6	35.69	0	0	1	1	0	4100000
P11182_ODB2_HUMAN	DBT	53.45	0	0	1	1	0	440000
Q9H6E5_STPAP_HUMAN	TUT1	93.79	0	0	1	1	0	380000
Q8N3E9_PLCD3_HUMAN	PLCD3	89.2	0	0	1	1	0	410000
A6NJ78_MET15_HUMAN	METTL15	46.09	0	0	1	1	0	1800000
Q8WUK0_PTPM1_HUMAN	PTPMT1	22.83	0	0	1	1	0	2200000
Q8TAQ2_SMRC2_HUMAN	SMARCC2	132.8	0	0	1	1	0	3300000
P10620_MGST1_HUMAN	MGST1	17.59	0	0	1	1	0	1800000
Q8N3R9_MPP5_HUMAN	MPP5	77.25	0	0	1	1	0	410000
Q96HE7_ERO1A_HUMAN	ERO1L	54.36	0	0	1	1	0	1600000
O43819_SCO2_HUMAN	SCO2	29.79	0	0	1	1	0	4300000
O14920_IKKB_HUMAN	IKBKB	86.51	0	0	1	1	0	4100000
Q9BQ04_RBM4B_HUMAN	RBM4B	40.12	0	0	1	1	0	3000000
Q6SPF0_SAMD1_HUMAN	SAMD1	56.02	0	0	1	1	0	1500000
Q13569_TDG_HUMAN	TDG	46.02	0	0	1	1	0	5900000
Q10472_GALT1_HUMAN	GALNT1	64.18	0	0	1	1	0	2900000
P82921_RT21_HUMAN	MRPS21	10.73	0	0	1	1	0	990000
Q9BUI4_RPC3_HUMAN	POLR3C	60.57	0	0	1	1	0	760000
Q9BTY7_HGH1_HUMAN	HGH1	42.1	0	0	1	1	0	3100000
Q9BSL1_UBAC1_HUMAN	UBAC1	45.31	0	0	1	1	0	700000
O95232_LC7L3_HUMAN	LUC7L3	51.44	0	0	1	1	0	3200000
Q8IWZ3_ANKH1_HUMAN	ANKHD1	269.29	0	0	1	1	0	610000
Q5JRA6_MIA3_HUMAN	MIA3	213.57	0	0	1	1	0	1900000
Q06609_RAD51_HUMAN	RAD51	36.94	0	0	1	1	0	250000
P09132_SRP19_HUMAN	SRP19	16.15	0	0	1	1	0	1100000
Q9BWH6_RPAP1_HUMAN	RPAP1	152.66	0	0	1	1	0	1000000
P61962_DCAF7_HUMAN	DCAF7	38.9	0	0	1	1	0	1500000
Q8TD55_PKHO2_HUMAN	PLEKHO2	53.32	0	0	1	1	0	360000
P49790_NU153_HUMAN	NUP153	153.84	0	0	1	1	0	1900000
O15155_BET1_HUMAN	BET1	13.28	0	0	1	1	0	640000
O14548_COX7R_HUMAN	COX7A2L	12.61	0	0	1	1	0	520000
Q8IXM2_BAP18_HUMAN	BAP18	17.89	0	0	1	1	0	6600000
Q10471_GALT2_HUMAN	GALNT2	64.69	0	0	1	1	0	560000
Q9NVH0_EXD2_HUMAN	EXD2	70.31	0	0	1	1	0	1100000
P67870_CSK2B_HUMAN	CSNK2B	24.93	0	0	1	1	0	2100000
Q9ULE6_PALD_HUMAN	PALD1	96.69	0	0	1	1	0	710000
O95490_LPHN2_HUMAN	LPHN2	163.24	0	0	1	1	0	640000
Q13617_CUL2_HUMAN	CUL2	86.93	0	0	1	1	0	980000
Q6IBW4_CNDH2_HUMAN	NCAPH2	68.18	0	0	1	1	0	7700000
Q9BRJ2_RM45_HUMAN	MRPL45	35.33	0	0	1	1	0	2100000
Q9Y343_SNX24_HUMAN	SNX24	19.81	0	0	1	1	0	750000
Q9GZL7_WDR12_HUMAN	WDR12	47.68	0	0	1	1	0	1600000
Q16740_CLPP_HUMAN	CLPP	30.16	0	0	1	1	0	1000000
Q9BTF0_THUM2_HUMAN	THUMPD2	56.4	0	0	1	1	0	260000
Q99538_LGMN_HUMAN	LGMN	49.38	0	0	1	1	0	1200000
Q9Y3B3_TMED7_HUMAN	TMED7	25.16	0	0	1	1	0	7500000
P43378_PTN9_HUMAN	PTPN9	67.98	0	0	1	1	0	870000
O75787_RENR_HUMAN	ATP6AP2	38.98	0	0	1	1	0	640000
P82933_RT09_HUMAN	MRPS9	45.81	0	0	1	1	0	2300000
Q01650_LAT1_HUMAN	SLC7A5	54.97	0	0	1	1	0	1800000
Q9BT78_CSN4_HUMAN	COPS4	46.24	0	0	1	1	0	2000000
Q12824_SNF5_HUMAN	SMARCB1	44.11	0	0	1	1	0	9400000
Q14160_SCRIB_HUMAN	SCRIB	174.78	0	0	1	1	0	1400000
Q9NTJ5_SAC1_HUMAN	SACM1L	66.92	0	0	1	1	0	3000000
Q8NBN7_RDH13_HUMAN	RDH13	35.91	0	0	1	1	0	3700000
Q9NYY8_FAKD2_HUMAN	FASTKD2	81.41	0	0	1	1	0	1800000
P15586_GNS_HUMAN	GNS	62.04	0	0	1	1	0	3500000
Q71SY5_MED25_HUMAN	MED25	78.12	0	0	1	1	0	1300000
Q86W50_MET16_HUMAN	METTL16	63.58	0	0	1	1	0	5800000
Q13045_FLII_HUMAN	FLII	144.66	0	0	1	1	0	280000
P18887_XRCC1_HUMAN	XRCC1	69.43	0	0	1	1	0	2300000
Q9NTW7_ZF64B_HUMAN	ZFP64	72.17	0	0	1	1	0	3700000
Q15648_MED1_HUMAN	MED1	168.37	0	0	1	1	0	640000
Q9BTX1_NDC1_HUMAN	NDC1	76.26	0	0	1	1	0	1000000
P24928_RPB1_HUMAN	POLR2A	217.04	0	0	1	1	0	3300000
O95785_WIZ_HUMAN	WIZ	178.56	0	0	1	1	0	2300000
P03891_NU2M_HUMAN	MT-ND2	38.93	0	0	1	1	0	2400000
Q15459_SF3A1_HUMAN	SF3A1	88.83	0	0	1	1	0	3000000
Q9BSK2_S2533_HUMAN	SLC25A33	35.35	0	0	1	1	0	3000000
O95707_RPP29_HUMAN	POP4	25.41	0	0	1	1	0	7000000
P24468_COT2_HUMAN	NR2F2	45.54	0	0	1	1	0	2000000
P37275_ZEB1_HUMAN	ZEB1	124	0	0	1	1	0	450000
Q14202_ZMYM3_HUMAN	ZMYM3	152.28	0	0	1	1	0	1000000
Q3L8U1_CHD9_HUMAN	CHD9	325.82	0	0	1	1	0	3900000
Q9ULK4_MED23_HUMAN	MED23	156.37	0	0	1	1	0	1700000
Q5VT06_CE350_HUMAN	CEP350	350.72	0	0	1	1	0	9100000
Q9UHR6_ZNHI2_HUMAN	ZNHIT2	42.86	0	0	1	1	0	3300000
Q16666_IF16_HUMAN	IFI16	88.2	0	0	1	1	0	2100000
O14777_NDC80_HUMAN	NDC80	73.87	0	0	1	1	0	1800000
P46019_KPB2_HUMAN	PHKA2	138.32	0	0	1	1	0	260000
O75943_RAD17_HUMAN	RAD17	77.01	0	0	1	1	0	2400000
Q9UBV2_SE1L1_HUMAN	SEL1L	88.7	0	0	1	1	0	1100000
P50851_LRBA_HUMAN	LRBA	318.91	0	0	1	1	0	4600000
Q8NI36_WDR36_HUMAN	WDR36	105.26	0	0	1	1	0	740000
P68366_TBA4A_HUMAN	TUBA4A	49.89	0	0	1	1	0	780000
Q9Y606_TRUA_HUMAN	PUS1	47.44	0	0	1	1	0	2300000
Q5RI15_COX20_HUMAN	COX20	13.28	0	0	1	1	0	1500000
Q9Y2U8_MAN1_HUMAN	LEMD3	99.94	0	0	1	1	0	1800000
Q9H4A3_WNK1_HUMAN	WNK1	250.64	0	0	1	1	0	1500000
O60568_PLOD3_HUMAN	PLOD3	84.73	0	0	1	1	0	1200000
Q9NZT2_OGFR_HUMAN	OGFR	73.28	0	0	1	1	0	4500000
Q92990_GLMN_HUMAN	GLMN	68.16	0	0	1	1	0	5600000
Q13330_MTA1_HUMAN	MTA1	80.74	0	0	1	1	0	2400000
Q7Z3C6_ATG9A_HUMAN	ATG9A	94.39	0	0	1	1	0	510000
Q9UQ16_DYN3_HUMAN	DNM3	97.68	0	0	1	1	0	2300000
O60725_ICMT_HUMAN	ICMT	31.92	0	0	1	1	0	2800000
Q6VY07_PACS1_HUMAN	PACS1	104.83	0	0	1	1	0	3500000
Q2TB90_HKDC1_HUMAN	HKDC1	102.48	0	0	1	1	0	10000000
P49643_PRI2_HUMAN	PRIM2	58.77	0	0	1	1	0	1100000
Q9NQS7_INCE_HUMAN	INCENP	105.36	0	0	1	1	0	1800000
Q6DKK2_TTC19_HUMAN	TTC19	42.43	0	0	1	1	0	3400000
D6RBQ9_D6RBQ9_HUMAN	HNRNPD	15.61	0	0	1	1	0	550000
Q9H0H0_INT2_HUMAN	INTS2	134.24	0	0	1	1	0	500000
Q2VPK5_CTU2_HUMAN	CTU2	56.07	0	0	1	1	0	230000
Q06203_PUR1_HUMAN	PPAT	57.36	0	0	1	1	0	15000000
P62910_RL32_HUMAN	RPL32	15.85	0	0	1	1	0	5300000
Q9HCM4_E41L5_HUMAN	EPB41L5	81.8	0	0	1	1	0	1400000
Q9Y6K9_NEMO_HUMAN	IKBKG	48.17	0	0	1	1	0	4100000
Q9Y2R9_RT07_HUMAN	MRPS7	28.12	0	0	1	1	0	2700000
Q96EY7_PTCD3_HUMAN	PTCD3	78.5	0	0	1	1	0	4400000
Q9BVQ7_SPA5L_HUMAN	SPATA5L1	80.66	0	0	1	1	0	1300000
Q6NW34_CC017_HUMAN	C3orf17	64.51	0	0	1	1	0	690000
Q8NC42_RN149_HUMAN	RNF149	43.14	0	0	1	1	0	2900000
P60228_EIF3E_HUMAN	EIF3E	52.19	0	0	1	1	0	1600000
Q9UBN7_HDAC6_HUMAN	HDAC6	131.34	0	0	1	1	0	5900000
Q8IWA4_MFN1_HUMAN	MFN1	84.05	0	0	1	1	0	1800000
P42285_SK2L2_HUMAN	SKIV2L2	117.73	0	0	1	1	0	740000
Q10469_MGAT2_HUMAN	MGAT2	51.52	0	0	1	1	0	7200000
O14497_ARI1A_HUMAN	ARID1A	241.89	0	0	1	1	0	430000
Q16656_NRF1_HUMAN	NRF1	53.51	0	0	1	1	0	4300000
P31327_CPSM_HUMAN	CPS1	164.83	0	0	1	1	0	9500000
Q9H0F7_ARL6_HUMAN	ARL6	21.08	0	0	1	1	0	1300000
Q13454_TUSC3_HUMAN	TUSC3	39.65	0	0	1	1	0	4300000
O43447_PPIH_HUMAN	PPIH	19.2	0	0	1	1	0	2500000
Q6NSJ5_LRC8E_HUMAN	LRRC8E	90.19	0	0	1	1	0	96000
Q9NRC6_SPTN5_HUMAN	SPTBN5	416.49	0	0	1	1	0	2200000
Q15691_MARE1_HUMAN	MAPRE1	29.98	0	0	1	1	0	6400000
O95772_MENTO_HUMAN	STARD3NL	26.64	0	0	1	1	0	16000000
O95486_SC24A_HUMAN	SEC24A	119.67	0	0	1	1	0	7300000
P11498_PYC_HUMAN	PC	129.55	0	0	1	1	0	5100000
Q9C030_TRIM6_HUMAN	TRIM6	56.36	0	0	1	1	0	7900000
O43678_NDUA2_HUMAN	NDUFA2	10.91	0	0	1	1	0	3000000
Q9BQE5_APOL2_HUMAN	APOL2	37.07	0	0	1	1	0	450000
Q9BXK5_B2L13_HUMAN	BCL2L13	52.69	0	0	1	1	0	2100000
Q9UQB8_BAIP2_HUMAN	BAIAP2	60.83	0	0	1	1	0	1900000
Q5TG37_Q5TG37_HUMAN	DMAP1	15.68	0	0	1	1	0	5600000
Q5M9Q1_NKAPL_HUMAN	NKAPL	46.28	0	0	1	1	0	3500000
Q16649_NFIL3_HUMAN	NFIL3	51.44	0	0	1	1	0	8500000
Q9UBN4_TRPC4_HUMAN	TRPC4	112.03	0	0	1	1	0	16000000
Q8NE01_CNNM3_HUMAN	CNNM3	76.07	0	0	1	1	0	1500000
P06748_NPM_HUMAN	NPM1	32.55	4	4	0	0	14000000	0
Q92643_GPI8_HUMAN	PIGK	45.22	2	2	0	0	1300000	0
Q9H583_HEAT1_HUMAN	HEATR1	242.22	8	8	0	0	3100000	0
P53597_SUCA_HUMAN	SUCLG1	36.23	5	5	0	0	23000000	0
O00267_SPT5H_HUMAN	SUPT5H	120.92	5	5	0	0	4300000	0
Q96CW1_AP2M1_HUMAN	AP2M1	49.62	5	5	0	0	40000000	0
Q9P032_NDUF4_HUMAN	NDUFAF4	20.25	4	4	0	0	9900000	0
O14965_AURKA_HUMAN	AURKA	45.78	4	4	0	0	4400000	0
O15269_SPTC1_HUMAN	SPTLC1	52.71	4	4	0	0	12000000	0
Q9NRK6_ABCBA_HUMAN	ABCB10	79.1	4	4	0	0	2200000	0
Q13451_FKBP5_HUMAN	FKBP5	51.18	4	4	0	0	5900000	0
P14635_CCNB1_HUMAN	CCNB1	48.31	4	4	0	0	8200000	0
O94832_MYO1D_HUMAN	MYO1D	116.13	4	4	0	0	3900000	0
P52948_NUP98_HUMAN	NUP98	197.46	3	4	0	0	2800000	0
Q6DD88_ATLA3_HUMAN	ATL3	60.5	4	4	0	0	3200000	0
P04637_P53_HUMAN	TP53	43.63	3	3	0	0	2200000	0
O15160_RPAC1_HUMAN	POLR1C	39.23	3	3	0	0	6200000	0
Q9Y5A9_YTHD2_HUMAN	YTHDF2	62.3	3	3	0	0	16000000	0
P42677_RS27_HUMAN	RPS27	9.45	3	3	0	0	1300000000	0
P55884_EIF3B_HUMAN	EIF3B	92.42	3	3	0	0	10000000	0
P26358_DNMT1_HUMAN	DNMT1	183.05	2	5	0	0	900000	0
Q9NZ08_ERAP1_HUMAN	ERAP1	107.17	3	3	0	0	3600000	0
P18583_SON_HUMAN	SON	263.66	3	3	0	0	3100000	0
Q13347_EIF3I_HUMAN	EIF3I	36.48	3	3	0	0	5400000	0
Q9HCN8_SDF2L_HUMAN	SDF2L1	23.58	3	3	0	0	5000000	0
Q96A08_H2B1A_HUMAN	HIST1H2BA	14.16	3	4	0	0	620000000	0
P49406_RM19_HUMAN	MRPL19	33.51	3	3	0	0	13000000	0
P52434_RPAB3_HUMAN	POLR2H	17.13	2	4	0	0	35000000	0
Q9UQ88_CD11A_HUMAN	CDK11A	91.31	3	3	0	0	4100000	0
Q96IU4_ABHEB_HUMAN	ABHD14B	22.33	3	3	0	0	2400000	0
O43719_HTSF1_HUMAN	HTATSF1	85.8	3	3	0	0	4600000	0
Q9BVI4_NOC4L_HUMAN	NOC4L	58.43	3	3	0	0	1600000	0
P35749_MYH11_HUMAN	MYH11	227.2	2	2	0	0	1800000	0
P30050_RL12_HUMAN	RPL12	17.81	2	2	0	0	2100000	0
P35580_MYH10_HUMAN	MYH10	228.86	2	3	0	0	2300000	0
Q03701_CEBPZ_HUMAN	CEBPZ	120.9	2	3	0	0	1300000	0
Q15004_PAF15_HUMAN	KIAA0101	11.98	2	3	0	0	18000000	0
P57105_SYJ2B_HUMAN	SYNJ2BP	15.92	2	2	0	0	3300000	0
Q9H7B2_RPF2_HUMAN	RPF2	35.56	2	2	0	0	1400000	0
Q6PKG0_LARP1_HUMAN	LARP1	123.43	2	2	0	0	3200000	0
P51116_FXR2_HUMAN	FXR2	74.18	2	2	0	0	1000000	0
Q13144_EI2BE_HUMAN	EIF2B5	80.33	2	2	0	0	2500000	0
Q9NP92_RT30_HUMAN	MRPS30	50.33	2	2	0	0	930000	0
P46379_BAG6_HUMAN	BAG6	119.33	2	2	0	0	2200000	0
Q9NV88_INT9_HUMAN	INTS9	73.77	2	2	0	0	570000	0
O75821_EIF3G_HUMAN	EIF3G	35.59	2	2	0	0	1600000	0
Q07021_C1QBP_HUMAN	C1QBP	31.34	2	2	0	0	2400000	0
O43237_DC1L2_HUMAN	DYNC1LI2	54.07	2	2	0	0	3100000	0
Q9Y3A6_TMED5_HUMAN	TMED5	25.99	2	2	0	0	1800000	0
Q14152_EIF3A_HUMAN	EIF3A	166.47	2	2	0	0	1100000	0
Q16576_RBBP7_HUMAN	RBBP7	47.79	2	2	0	0	5000000	0
Q86U86_PB1_HUMAN	PBRM1	192.83	2	2	0	0	1700000	0
P42345_MTOR_HUMAN	MTOR	288.71	2	2	0	0	770000	0
O95563_MPC2_HUMAN	MPC2	14.27	2	2	0	0	2300000	0
Q6AI08_HEAT6_HUMAN	HEATR6	128.7	2	2	0	0	600000	0
Q9H9B1_EHMT1_HUMAN	EHMT1	141.38	2	2	0	0	980000	0
Q12756_KIF1A_HUMAN	KIF1A	190.94	2	2	0	0	2800000	0
Q9NQ39_RS10L_HUMAN	RPS10P5	20.11	2	2	0	0	5500000	0
Q9Y4A5_TRRAP_HUMAN	TRRAP	437.32	2	2	0	0	650000	0
Q9Y241_HIG1A_HUMAN	HIGD1A	10.14	2	2	0	0	1100000	0
P42574_CASP3_HUMAN	CASP3	31.59	2	2	0	0	6200000	0
Q9Y4R8_TELO2_HUMAN	TELO2	91.69	2	2	0	0	690000	0
P60891_PRPS1_HUMAN	PRPS1	34.81	2	2	0	0	2600000	0
Q86WX3_AROS_HUMAN	RPS19BP1	15.42	2	2	0	0	4400000	0
P46063_RECQ1_HUMAN	RECQL	73.41	2	2	0	0	1800000	0
O15047_SET1A_HUMAN	SETD1A	185.92	2	2	0	0	1500000	0
Q7Z7H8_RM10_HUMAN	MRPL10	29.26	2	2	0	0	3600000	0
Q16850_CP51A_HUMAN	CYP51A1	56.77	2	2	0	0	380000	0
P51148_RAB5C_HUMAN	RAB5C	23.47	2	2	0	0	5000000	0
P18077_RL35A_HUMAN	RPL35A	12.53	2	2	0	0	9100000	0
P38936_CDN1A_HUMAN	CDKN1A	18.11	2	2	0	0	13000000	0
O95391_SLU7_HUMAN	SLU7	68.34	1	2	0	0	530000	0
P62854_RS26_HUMAN	RPS26	13.01	1	2	0	0	39000000	0
Q8N4V1_MMGT1_HUMAN	MMGT1	14.68	1	2	0	0	1700000	0
Q58FF3_ENPLL_HUMAN	HSP90B2P	45.83	2	2	0	0	8900000	0
Q06830_PRDX1_HUMAN	PRDX1	22.1	2	2	0	0	2900000	0
Q96GC9_VMP1_HUMAN	VMP1	46.21	1	2	0	0	960000	0
Q5VW38_GP107_HUMAN	GPR107	66.95	1	2	0	0	780000	0
P35219_CAH8_HUMAN	CA8	32.95	1	1	0	0	1100000	0
Q02040_AK17A_HUMAN	AKAP17A	80.69	1	1	0	0	290000	0
P08069_IGF1R_HUMAN	IGF1R	154.69	1	1	0	0	93000	0
Q96A58_RERG_HUMAN	RERG	22.59	1	1	0	0	1500000	0
Q8N6N3_CA052_HUMAN	C1orf52	20.59	1	1	0	0	1100000	0
Q5J8M3_EMC4_HUMAN	EMC4	20.07	1	1	0	0	1300000	0
P38435_VKGC_HUMAN	GGCX	87.5	1	1	0	0	500000	0
Q9Y6K1_DNM3A_HUMAN	DNMT3A	101.79	1	1	0	0	2900000	0
Q9NZJ0_DTL_HUMAN	DTL	79.42	1	1	0	0	1200000	0
Q9C0J8_WDR33_HUMAN	WDR33	145.8	1	1	0	0	540000	0
P11277_SPTB1_HUMAN	SPTB	246.32	1	1	0	0	1200000	0
P05026_AT1B1_HUMAN	ATP1B1	35.04	1	1	0	0	1300000	0
Q96NI6_LRFN5_HUMAN	LRFN5	79.39	1	1	0	0	620000	0
Q9UJG1_MSPD1_HUMAN	MOSPD1	24.07	1	1	0	0	910000	0
C9JDE9_C9JDE9_HUMAN	ACAA1	40.24	1	1	0	0	2200000	0
Q9Y3C4_TPRKB_HUMAN	TPRKB	19.65	1	1	0	0	410000	0
Q9NX20_RM16_HUMAN	MRPL16	28.43	1	1	0	0	1400000	0
F8W7C6_F8W7C6_HUMAN	RPL10	18.55	1	1	0	0	1400000	0
Q15404_RSU1_HUMAN	RSU1	31.52	1	1	0	0	160000	0
Q9H9A5_CNO10_HUMAN	CNOT10	82.26	1	1	0	0	480000	0
Q7L014_DDX46_HUMAN	DDX46	117.29	1	2	0	0	150000	0
P09923_PPBI_HUMAN	ALPI	56.78	1	2	0	0	10000000	0
P39210_MPV17_HUMAN	MPV17	19.72	1	1	0	0	250000	0
Q9BRT8_CBWD1_HUMAN	CBWD1	44.04	1	1	0	0	210000	0
Q9NVJ2_ARL8B_HUMAN	ARL8B	21.53	1	1	0	0	770000	0
Q96EX3_WDR34_HUMAN	WDR34	57.76	1	1	0	0	600000	0
O43808_PM34_HUMAN	SLC25A17	34.54	1	1	0	0	850000	0
P68371_TBB4B_HUMAN	TUBB4B	49.8	1	1	0	0	160000000	0
Q9Y2W6_TDRKH_HUMAN	TDRKH	62.01	1	1	0	0	1600000	0
Q5T653_RM02_HUMAN	MRPL2	33.28	1	1	0	0	510000	0
Q14139_UBE4A_HUMAN	UBE4A	122.48	1	1	0	0	440000	0
P10619_PPGB_HUMAN	CTSA	54.43	1	1	0	0	3500000	0
P04049_RAF1_HUMAN	RAF1	73	1	1	0	0	300000	0
Q6PD62_CTR9_HUMAN	CTR9	133.42	1	1	0	0	600000	0
P0C7V9_ME15P_HUMAN	METTL15P1	26.7	1	1	0	0	450000	0
Q6Y7W6_PERQ2_HUMAN	GIGYF2	149.98	1	1	0	0	660000	0
P62995_TRA2B_HUMAN	TRA2B	33.65	1	1	0	0	690000	0
P07858_CATB_HUMAN	CTSB	37.8	1	1	0	0	380000	0
P20226_TBP_HUMAN	TBP	37.67	1	1	0	0	470000	0
Q5XKP0_QIL1_HUMAN	QIL1	13.08	1	1	0	0	920000	0
Q13823_NOG2_HUMAN	GNL2	83.6	1	1	0	0	350000	0
Q16539_MK14_HUMAN	MAPK14	41.27	1	1	0	0	150000	0
Q96D09_GASP2_HUMAN	GPRASP2	93.71	1	1	0	0	220000	0
P52630_STAT2_HUMAN	STAT2	97.85	1	1	0	0	110000	0
P51149_RAB7A_HUMAN	RAB7A	23.47	1	1	0	0	460000	0
Q6ZSB9_ZBT49_HUMAN	ZBTB49	85.01	1	2	0	0	9600000	0
P20645_MPRD_HUMAN	M6PR	30.97	1	1	0	0	460000	0
E9PAV3_NACAM_HUMAN	NACA	205.29	1	1	0	0	3000000	0
Q9UBC5_MYO1A_HUMAN	MYO1A	118.33	1	1	0	0	510000	0
P56282_DPOE2_HUMAN	POLE2	59.5	1	1	0	0	300000	0
Q8IZL8_PELP1_HUMAN	PELP1	119.62	1	1	0	0	170000	0
Q9NX61_T161A_HUMAN	TMEM161A	53.57	1	1	0	0	96000	0
Q15061_WDR43_HUMAN	WDR43	74.84	1	1	0	0	270000	0
P52735_VAV2_HUMAN	VAV2	101.22	1	1	0	0	88000	0
O14818_PSA7_HUMAN	PSMA7	27.87	1	1	0	0	1600000	0
P03915_NU5M_HUMAN	MT-ND5	66.98	1	1	0	0	410000	0
Q58A45_PAN3_HUMAN	PAN3	95.55	1	1	0	0	160000	0
O94973_AP2A2_HUMAN	AP2A2	103.89	1	1	0	0	77000	0
P32780_TF2H1_HUMAN	GTF2H1	61.99	1	1	0	0	210000	0
Q8IX01_SUGP2_HUMAN	SUGP2	120.13	1	1	0	0	340000	0
P60660_MYL6_HUMAN	MYL6	16.92	1	1	0	0	790000	0
Q9H2D1_MFTC_HUMAN	SLC25A32	35.38	1	1	0	0	130000	0
O43502_RA51C_HUMAN	RAD51C	42.16	1	1	0	0	770000	0
Q3MHD2_LSM12_HUMAN	LSM12	21.69	1	1	0	0	1700000	0
Q5VZL5_ZMYM4_HUMAN	ZMYM4	172.68	1	1	0	0	610000	0
Q96T23_RSF1_HUMAN	RSF1	163.72	1	1	0	0	370000	0
Q7Z4H7_HAUS6_HUMAN	HAUS6	108.55	1	1	0	0	270000	0
Q96A35_RM24_HUMAN	MRPL24	24.9	1	1	0	0	610000	0
P03886_NU1M_HUMAN	MT-ND1	35.64	1	1	0	0	250000	0
Q9H0U9_TSYL1_HUMAN	TSPYL1	49.16	1	1	0	0	120000	0
Q9UQ90_SPG7_HUMAN	SPG7	88.18	1	1	0	0	320000	0
Q13637_RAB32_HUMAN	RAB32	24.98	1	1	0	0	2100000	0
Q96S44_PRPK_HUMAN	TP53RK	28.14	1	1	0	0	1200000	0
Q96EK5_KBP_HUMAN	KIAA1279	71.77	1	1	0	0	2900000	0
Q8TAA3_PSA7L_HUMAN	PSMA8	28.51	1	1	0	0	1000000	0
Q9HCG8_CWC22_HUMAN	CWC22	105.4	1	1	0	0	370000	0
P0DJD1_RGPD2_HUMAN	RGPD2	197.18	1	1	0	0	190000	0
Q96IX5_USMG5_HUMAN	USMG5	6.45	1	1	0	0	12000000	0
Q96JM3_CHAP1_HUMAN	CHAMP1	89.04	1	1	0	0	690000	0
Q6DKI1_RL7L_HUMAN	RPL7L1	28.64	1	1	0	0	1700000	0
O43813_LANC1_HUMAN	LANCL1	45.25	1	1	0	0	800000	0
P0DME0_SETLP_HUMAN	SETSIP	34.86	1	1	0	0	480000	0
P61513_RL37A_HUMAN	RPL37A	10.27	1	1	0	0	6900000	0
P19784_CSK22_HUMAN	CSNK2A2	41.19	1	1	0	0	300000	0
Q8IU81_I2BP1_HUMAN	IRF2BP1	61.65	1	1	0	0	810000	0
Q5BJH7_YIF1B_HUMAN	YIF1B	34.41	1	1	0	0	3800000	0
Q9UPN7_PP6R1_HUMAN	PPP6R1	96.66	1	1	0	0	2500000	0
Q13585_MTR1L_HUMAN	GPR50	67.33	1	1	0	0	620000	0
Q5SW96_ARH_HUMAN	LDLRAP1	33.86	1	1	0	0	380000	0
O43379_WDR62_HUMAN	WDR62	165.85	1	1	0	0	620000	0
O00443_P3C2A_HUMAN	PIK3C2A	190.56	1	1	0	0	360000	0
Q9BXS6_NUSAP_HUMAN	NUSAP1	49.42	1	1	0	0	1800000	0
P35232_PHB_HUMAN	PHB	29.79	1	1	0	0	1100000	0
Q96BN8_OTUL_HUMAN	OTULIN	40.24	1	1	0	0	1100000	0
G3V542_G3V542_HUMAN	TUBB3	4.97	1	1	0	0	2200000	0
Q13084_RM28_HUMAN	MRPL28	30.14	1	1	0	0	810000	0
Q96I24_FUBP3_HUMAN	FUBP3	61.6	1	1	0	0	620000	0
P67809_YBOX1_HUMAN	YBX1	35.9	1	1	0	0	890000	0
Q5QJE6_TDIF2_HUMAN	DNTTIP2	84.42	1	1	0	0	480000	0
Q92979_NEP1_HUMAN	EMG1	26.7	1	1	0	0	1700000	0
P24752_THIL_HUMAN	ACAT1	45.17	1	1	0	0	90000	0
O43674_NDUB5_HUMAN	NDUFB5	21.74	1	1	0	0	1800000	0
P63167_DYL1_HUMAN	DYNLL1	10.36	1	1	0	0	3000000	0
Q9H0V9_LMA2L_HUMAN	LMAN2L	39.69	1	1	0	0	300000	0
Q07960_RHG01_HUMAN	ARHGAP1	50.4	1	1	0	0	350000	0
Q6UXH1_CREL2_HUMAN	CRELD2	38.17	1	1	0	0	850000	0
Q16763_UBE2S_HUMAN	UBE2S	23.83	1	1	0	0	2600000	0
Q9Y3D8_KAD6_HUMAN	AK6	20.05	1	1	0	0	470000	0
Q9BPX6_MICU1_HUMAN	MICU1	54.32	1	1	0	0	400000	0
P61421_VA0D1_HUMAN	ATP6V0D1	40.3	1	1	0	0	1600000	0
Q9BXY0_MAK16_HUMAN	MAK16	35.35	1	1	0	0	230000	0
O14981_BTAF1_HUMAN	BTAF1	206.76	1	1	0	0	640000	0
P61803_DAD1_HUMAN	DAD1	12.49	1	1	0	0	1600000	0
Q8N4N8_KIF2B_HUMAN	KIF2B	76.21	1	1	0	0	1500000	0
Q9Y3E0_GOT1B_HUMAN	GOLT1B	15.42	1	1	0	0	180000	0
P38432_COIL_HUMAN	COIL	62.57	1	1	0	0	1500000	0
P19105_ML12A_HUMAN	MYL12A	19.78	1	1	0	0	2000000	0
E9PRY8_E9PRY8_HUMAN	EEF1D	76.52	1	1	0	0	400000	0
Q9UMY1_NOL7_HUMAN	NOL7	29.41	1	1	0	0	1100000	0
Q9UGP8_SEC63_HUMAN	SEC63	87.94	1	1	0	0	1000000	0
O15258_RER1_HUMAN	RER1	22.94	1	1	0	0	1500000	0
O43824_GTPB6_HUMAN	GTPBP6	56.85	1	1	0	0	1100000	0
Q92925_SMRD2_HUMAN	SMARCD2	58.88	1	1	0	0	22000000	0
P56556_NDUA6_HUMAN	NDUFA6	17.86	1	1	0	0	3600000	0
Q93009_UBP7_HUMAN	USP7	128.22	1	1	0	0	220000	0
Q7Z3B4_NUP54_HUMAN	NUP54	55.4	1	1	0	0	2800000	0
Q9NR12_PDLI7_HUMAN	PDLIM7	49.81	1	1	0	0	920000	0
Q9UK61_F208A_HUMAN	FAM208A	188.91	1	1	0	0	89000	0
Q15629_TRAM1_HUMAN	TRAM1	43.04	1	1	0	0	760000	0
Q9UN86_G3BP2_HUMAN	G3BP2	54.09	1	1	0	0	670000	0
Q9NRG0_CHRC1_HUMAN	CHRAC1	14.7	1	1	0	0	1300000	0
Q9NYZ3_GTSE1_HUMAN	GTSE1	76.6	1	1	0	0	1400000	0
Q9HCN4_GPN1_HUMAN	GPN1	41.71	1	1	0	0	240000	0
O60783_RT14_HUMAN	MRPS14	15.13	1	1	0	0	960000	0
Q96NB2_SFXN2_HUMAN	SFXN2	36.21	1	1	0	0	670000	0
Q96AE4_FUBP1_HUMAN	FUBP1	67.52	1	1	0	0	760000	0
Q9Y6K0_CEPT1_HUMAN	CEPT1	46.52	1	1	0	0	1200000	0
P08758_ANXA5_HUMAN	ANXA5	35.91	1	1	0	0	1000000	0
Q9NWS8_RMND1_HUMAN	RMND1	51.57	1	1	0	0	620000	0
Q9UP83_COG5_HUMAN	COG5	92.68	1	1	0	0	170000	0
P62873_GBB1_HUMAN	GNB1	37.35	1	1	0	0	1600000	0
P37198_NUP62_HUMAN	NUP62	53.22	1	1	0	0	980000	0
P07195_LDHB_HUMAN	LDHB	36.62	1	1	0	0	2900000	0
P09669_COX6C_HUMAN	COX6C	8.78	1	1	0	0	2600000	0
Q92604_LGAT1_HUMAN	LPGAT1	43.06	1	1	0	0	160000	0
P52565_GDIR1_HUMAN	ARHGDIA	23.19	1	1	0	0	320000	0
O95219_SNX4_HUMAN	SNX4	51.88	1	1	0	0	710000	0
Q9NXV6_CARF_HUMAN	CDKN2AIP	61.09	1	1	0	0	260000	0
P19484_TFEB_HUMAN	TFEB	52.83	1	1	0	0	30000000	0
P61586_RHOA_HUMAN	RHOA	21.75	1	1	0	0	1400000	0
Q9Y3I0_RTCB_HUMAN	RTCB	55.17	1	1	0	0	3100000	0
P29966_MARCS_HUMAN	MARCKS	31.54	1	1	0	0	510000	0
Q9Y6I9_TX264_HUMAN	TEX264	34.17	1	1	0	0	630000	0
Q9H040_SPRTN_HUMAN	SPRTN	55.1	1	1	0	0	830000	0
Q96A65_EXOC4_HUMAN	EXOC4	110.43	1	1	0	0	1000000	0
Q99729_ROAA_HUMAN	HNRNPAB	36.2	1	1	0	0	770000	0
O75165_DJC13_HUMAN	DNAJC13	254.25	1	1	0	0	490000	0
Q9NR99_MXRA5_HUMAN	MXRA5	311.95	1	1	0	0	55000	0
Q8TF40_FNIP1_HUMAN	FNIP1	130.47	1	1	0	0	1700000	0
Q9BY32_ITPA_HUMAN	ITPA	21.43	1	1	0	0	390000	0
Q14643_ITPR1_HUMAN	ITPR1	313.73	1	1	0	0	830000	0
Q8IX30_SCUB3_HUMAN	SCUBE3	109.21	1	1	0	0	640000	0
P41240_CSK_HUMAN	CSK	50.67	1	1	0	0	610000	0
Q8N3C0_ASCC3_HUMAN	ASCC3	251.3	1	1	0	0	580000	0
P10589_COT1_HUMAN	NR2F1	46.13	1	1	0	0	1500000	0
Q15070_OXA1L_HUMAN	OXA1L	48.52	1	1	0	0	1900000	0
P60468_SC61B_HUMAN	SEC61B	9.97	1	1	0	0	7000000	0
P42766_RL35_HUMAN	RPL35	14.54	1	1	0	0	12000000	0
Q96QK1_VPS35_HUMAN	VPS35	91.65	1	1	0	0	620000	0
Q92575_UBXN4_HUMAN	UBXN4	56.74	1	1	0	0	370000	0
O96005_CLPT1_HUMAN	CLPTM1	76.05	1	1	0	0	1300000	0
Q86YP4_P66A_HUMAN	GATAD2A	68.02	1	1	0	0	14000000	0
Q8N0X7_SPG20_HUMAN	SPG20	72.79	1	1	0	0	1900000	0
Q15118_PDK1_HUMAN	PDK1	49.21	1	1	0	0	890000	0
P61221_ABCE1_HUMAN	ABCE1	67.27	1	1	0	0	570000	0
Q14344_GNA13_HUMAN	GNA13	44.02	1	1	0	0	990000	0
Q9BYI3_HYCCI_HUMAN	FAM126A	57.59	1	1	0	0	270000	0
Q96J01_THOC3_HUMAN	THOC3	38.75	1	1	0	0	1300000	0
P12277_KCRB_HUMAN	CKB	42.62	1	1	0	0	92000	0
Q8NI77_KI18A_HUMAN	KIF18A	102.22	1	1	0	0	230000	0
P55735_SEC13_HUMAN	SEC13	35.52	1	1	0	0	1100000	0
P11387_TOP1_HUMAN	TOP1	90.67	1	1	0	0	520000	0
Q8TEW8_PAR3L_HUMAN	PARD3B	132.41	1	1	0	0	95000	0
J3KSJ9_J3KSJ9_HUMAN	TERF2	11.53	1	1	0	0	15000000	0
Q9HBM1_SPC25_HUMAN	SPC25	26.14	1	1	0	0	2400000	0
O75127_PTCD1_HUMAN	PTCD1	78.81	1	1	0	0	620000	0
Q9Y697_NFS1_HUMAN	NFS1	50.16	1	1	0	0	660000	0
Q86V59_PNML1_HUMAN	PNMAL1	48.13	1	1	0	0	4600000	0
J3QR62_J3QR62_HUMAN	DDX5	5.48	1	1	0	0	300000	0
Q9H8H3_MET7A_HUMAN	METTL7A	28.3	1	1	0	0	950000	0
Q6SJ96_TBPL2_HUMAN	TBPL2	41.5	1	1	0	0	2100000	0
Q5HYI7_MTX3_HUMAN	MTX3	35.07	1	1	0	0	460000	0
A4D1S0_KLRG2_HUMAN	KLRG2	42.82	1	1	0	0	3600000	0
P82912_RT11_HUMAN	MRPS11	20.6	1	1	0	0	1100000	0
Q86XE3_MICU3_HUMAN	MICU3	60.67	1	1	0	0	2200000	0
Q8NHP8_PLBL2_HUMAN	PLBD2	65.43	1	1	0	0	210000	0
P07199_CENPB_HUMAN	CENPB	65.13	1	1	0	0	1000000	0
P49207_RL34_HUMAN	RPL34	13.28	1	1	0	0	6600000	0
Q15436_SC23A_HUMAN	SEC23A	86.11	1	1	0	0	180000	0
O43822_CU002_HUMAN	C21orf2	28.32	1	1	0	0	190000	0
Q8N4Q0_ZADH2_HUMAN	ZADH2	40.11	1	1	0	0	1800000	0
A0A0A0MRH8_A0A0A0MRH8_HUMAN	CHD1L	69.11	1	1	0	0	100000	0
Q92954_PRG4_HUMAN	PRG4	150.98	1	1	0	0	4100000	0
E7ERI8_E7ERI8_HUMAN	CLASP2	165.52	1	1	0	0	960000	0
O15304_SIVA_HUMAN	SIVA1	18.68	1	1	0	0	1700000	0
Q9Y385_UB2J1_HUMAN	UBE2J1	35.18	1	1	0	0	220000	0
Q9NU22_MDN1_HUMAN	MDN1	632.42	1	1	0	0	110000	0
Q92791_SC65_HUMAN	LEPREL4	50.35	1	1	0	0	2400000	0
Q9NVV0_TM38B_HUMAN	TMEM38B	32.49	1	1	0	0	1300000	0
Q8IZA0_K319L_HUMAN	KIAA0319L	115.59	1	1	0	0	690000	0
Q8NBU5_ATAD1_HUMAN	ATAD1	40.72	1	1	0	0	840000	0
P51970_NDUA8_HUMAN	NDUFA8	20.09	1	1	0	0	1300000	0
Q96F83_CN079_HUMAN	C14orf79	35.67	1	1	0	0	5600000	0
Q9HCK8_CHD8_HUMAN	CHD8	290.34	1	1	0	0	2500000	0
P98173_FAM3A_HUMAN	FAM3A	25.14	1	1	0	0	1000000	0
Q8WZ74_CTTB2_HUMAN	CTTNBP2	180.94	1	1	0	0	2300000	0
P0C6C1_AN34C_HUMAN	ANKRD34C	58.22	1	1	0	0	3400000	0
Q6P1L8_RM14_HUMAN	MRPL14	15.94	1	1	0	0	660000	0
Q9P2P6_STAR9_HUMAN	STARD9	516.02	1	1	0	0	13000000	0
Q12879_NMDE1_HUMAN	GRIN2A	165.18	1	1	0	0	12000000	0
P62273_RS29_HUMAN	RPS29	6.67	1	1	0	0	2700000	0
Q15370_ELOB_HUMAN	TCEB2	13.12	1	1	0	0	1500000	0
Q14164_IKKE_HUMAN	IKBKE	80.41	1	1	0	0	1900000	0
Q15125_EBP_HUMAN	EBP	26.34	1	1	0	0	1000000	0
Q96SU4_OSBL9_HUMAN	OSBPL9	83.13	1	1	0	0	1100000	0
Q96A26_F162A_HUMAN	FAM162A	17.33	1	1	0	0	1900000	0
